# Supplementary material for: Single-Cell Sequencing Identifies Master Regulators Affected by Panobinostat in Neuroblastoma Cells
Source: Genes (Basel). 2022 Nov 29;13(12):2240. doi: 10.3390/genes13122240 (PMC9778475; doi:10.3390/genes13122240)
Supplement: Supplementary file 1 [file genes-13-02240-s001.zip]

Archive with 7 entries (7 files):
- SuppFileS1_013_resannot.xlsx
- SuppFileS2_014_gsea_giorgi.xlsx
- SuppFileS3_030_tabellone.xlsx
- SuppFileS4_032_runningPlot.mp4
- SuppFileS5_primers.xlsx
- SupplementaryFigureS1.png
- SupplementaryFigureS2.png
