# Supplementary material for: Single-Cell Sequencing Identifies Master Regulators Affected by Panobinostat in Neuroblastoma Cells
Source: Genes (Basel). 2022 Nov 29;13(12):2240. doi: 10.3390/genes13122240 (PMC9778475; doi:10.3390/genes13122240)
Supplement: Supplementary file 1 [file genes-13-02240-s001.zip › SuppFileS1_013_resannot.xlsx]

## Sheet: PNB_vs_CTRL
SYMBOL	ENTREZID	NAME	log2fc	wstat	p	fdr
GTF3C6	112495	general transcription factor IIIC subunit 6	-1.39094	-301	1e-301	4.63925e-298
TIMM13	26517	translocase of inner mitochondrial membrane 13	-0.529953	-301	1e-301	4.63925e-298
Hashtag-1	unknown.Hashtag-1	Hashtag for untreated cells	-2.6879	-301	1e-301	4.63925e-298
Hashtag-2	unknown.Hashtag-2	Hashtag for Panobinostat-treated cells	2.53406	301	1e-301	4.63925e-298
HMGN2	3151	high mobility group nucleosomal binding domain 2	-0.917493	-300.6	2.51306e-301	9.32699e-298
FEV	54738	FEV transcription factor, ETS family member	-1.78275	-299.962	1.09124e-300	3.37503e-297
SNRPE	6635	small nuclear ribonucleoprotein polypeptide E	-0.388324	-284.527	2.97398e-285	7.88402e-282
CENPV	201161	centromere protein V	-0.857345	-283.073	8.44622e-284	1.95921e-280
H1F0	3005	H1.0 linker histone	1.02416	278.978	1.05173e-279	2.16854e-276
LINC00682	101927074	long intergenic non-protein coding RNA 682	-1.2286	-263.688	2.05194e-264	3.80778e-261
MLLT11	10962	MLLT11 transcription factor 7 cofactor	-0.730966	-262.154	7.0068e-263	1.18205e-259
BID	637	BH3 interacting domain death agonist	-1.16521	-246.167	6.80934e-247	1.05301e-243
KPNB1	3837	karyopherin subunit beta 1	-1.16981	-245.654	2.2195e-246	3.16825e-243
RBX1	9978	ring-box 1	-0.689971	-243.35	4.46921e-244	5.92394e-241
HES4	57801	hes family bHLH transcription factor 4	4.76714	239.444	3.60053e-240	4.45434e-237
H2AFZ	3015	H2A.Z variant histone 1	-0.333397	-239.321	4.77871e-240	5.5424e-237
HMGB1	3146	high mobility group box 1	-0.446773	-233.02	9.55614e-234	1.04314e-230
HDGF	3068	heparin binding growth factor	-0.762646	-227.491	3.22652e-228	3.32636e-225
PMF1	11243	polyamine modulated factor 1	-1.61477	-226.542	2.87201e-227	2.80505e-224
ACTG1	71	actin gamma 1	0.468096	223.589	2.57622e-224	2.39035e-221
CHRNA3	1136	cholinergic receptor nicotinic alpha 3 subunit	-1.80871	-221.278	5.27155e-222	4.65829e-219
BEX1	55859	brain expressed X-linked 1	-0.577939	-218.157	6.96404e-219	5.87417e-216
SRRM2	23524	serine/arginine repetitive matrix 2	-0.785167	-217.594	2.54739e-218	2.0553e-215
MIR7-3HG	284424	MIR7-3 host gene	3.90293	216.685	2.06499e-217	1.59667e-214
H2AFY2	55506	macroH2A.2 histone	-1.91097	-214.838	1.45187e-215	1.07769e-212
ANP32B	10541	acidic nuclear phosphoprotein 32 family member B	-1.18062	-212.436	3.66367e-213	2.61488e-210
SHD	56961	Src homology 2 domain containing transforming protein D	-1.53747	-211.434	3.6777e-212	2.52767e-209
SUMO3	6612	small ubiquitin like modifier 3	-1.04251	-210.918	1.20686e-211	7.99848e-209
LSM7	51690	LSM7 homolog, U6 small nuclear RNA and mRNA degradation associated	-0.492083	-210.72	1.90518e-211	1.21912e-208
H3F3B	3021	H3.3 histone B	0.273151	202.512	3.07719e-203	1.90345e-200
NUCKS1	64710	nuclear casein kinase and cyclin dependent kinase substrate 1	-0.557908	-199.711	1.94364e-200	1.16349e-197
CNBP	7555	CCHC-type zinc finger nucleic acid binding protein	-0.378921	-199.503	3.13872e-200	1.82016e-197
UQCR10	29796	ubiquinol-cytochrome c reductase, complex III subunit X	-0.279798	-194.637	2.30587e-195	1.29667e-192
MARCKSL1	65108	MARCKS like 1	-0.338817	-194.018	9.59441e-195	5.23657e-192
CBX3	11335	chromobox 3	-0.475616	-193.463	3.4432e-194	1.82559e-191
MPC2	25874	mitochondrial pyruvate carrier 2	0.610817	193.258	5.52498e-194	2.84797e-191
RGS16	6004	regulator of G protein signaling 16	1.08202	191.565	2.72131e-192	1.36485e-189
C1orf43	25912	chromosome 1 open reading frame 43	-0.48238	-187.551	2.81067e-188	1.37257e-185
PRCD	768206	photoreceptor disc component	-1.67604	-186.131	7.38819e-187	3.51545e-184
HSPE1	3336	heat shock protein family E (Hsp10) member 1	-0.30336	-185.166	6.81951e-186	3.16374e-183
PNISR	25957	PNN interacting serine and arginine rich protein	-0.9195	-182.168	6.79929e-183	3.07742e-180
NSG2	51617	neuronal vesicle trafficking associated 2	-0.674366	-181.635	2.31979e-182	1.02496e-179
NEAT1	283131	nuclear paraspeckle assembly transcript 1	1.39193	181.29	5.13088e-182	2.21427e-179
ZNF428	126299	zinc finger protein 428	-0.877778	-177.467	3.4102e-178	1.43825e-175
RBM39	9584	RNA binding motif protein 39	-0.722503	-176.678	2.09895e-177	8.65562e-175
BLVRB	645	biliverdin reductase B	2.65226	174.537	2.90209e-175	1.17074e-172
HAND2-AS1	79804	HAND2 antisense RNA 1	-0.785252	-174.459	3.47707e-175	1.37285e-172
SNRPD1	6632	small nuclear ribonucleoprotein D1 polypeptide	-0.391286	-174.086	8.1945e-175	3.16803e-172
CREG1	8804	cellular repressor of E1A stimulated genes 1	1.61063	173.05	8.90751e-174	3.3734e-171
PCBD1	5092	pterin-4 alpha-carbinolamine dehydratase 1	-0.68403	-172.21	6.16209e-173	2.287e-170
SNRPF	6636	small nuclear ribonucleoprotein polypeptide F	-0.414398	-170.456	3.50246e-171	1.27442e-168
C1QL1	10882	complement C1q like 1	1.65163	168.712	1.94243e-169	6.93187e-167
MRPL11	65003	mitochondrial ribosomal protein L11	-0.557199	-167.541	2.87494e-168	1.00661e-165
BCAT1	586	branched chain amino acid transaminase 1	-1.22733	-166.081	8.29031e-167	2.84895e-164
UNK	85451	unk zinc finger	-1.19365	-165.797	1.59468e-166	5.38045e-164
RAB3A	5864	RAB3A, member RAS oncogene family	2.12971	165.336	4.61273e-166	1.52854e-163
PHF19	26147	PHD finger protein 19	-1.27875	-165.292	5.10805e-166	1.66298e-163
MARCKS	4082	myristoylated alanine rich protein kinase C substrate	-0.779191	-164.384	4.12697e-165	1.32042e-162
SET	6418	SET nuclear proto-oncogene	-0.416759	-159.756	1.75298e-160	5.51358e-158
TNFRSF12A	51330	TNF receptor superfamily member 12A	3.01832	159.303	4.98294e-160	1.54114e-157
UFC1	51506	ubiquitin-fold modifier conjugating enzyme 1	-0.526069	-159.255	5.55939e-160	1.69124e-157
PRADC1	84279	protease associated domain containing 1	1.20956	159.235	5.81612e-160	1.7408e-157
PHF14	9678	PHD finger protein 14	-0.531462	-158.869	1.35303e-159	3.98541e-157
INAFM1	255783	InaF motif containing 1	1.92855	158.589	2.57532e-159	7.46723e-157
SMARCB1	6598	SWI/SNF related, matrix associated, actin dependent regulator of chromatin, subfamily b, member 1	-0.992485	-157.123	7.53011e-158	2.14979e-155
NDUFB2	4708	NADH:ubiquinone oxidoreductase subunit B2	-0.27129	-156.666	2.15586e-157	6.06156e-155
DTYMK	1841	deoxythymidylate kinase	-0.974743	-156.618	2.40723e-157	6.66732e-155
SLC25A39	51629	solute carrier family 25 member 39	0.281361	156.534	2.92276e-157	7.97613e-155
CFD	1675	complement factor D	4.6571	156.245	5.68555e-157	1.52908e-154
PPDPF	79144	pancreatic progenitor cell differentiation and proliferation factor	0.197319	155.677	2.10257e-156	5.57392e-154
BCL2L12	83596	BCL2 like 12	1.3813	154.975	1.05848e-155	2.76652e-153
HMGA1	3159	high mobility group AT-hook 1	-0.255351	-154.819	1.5154e-155	3.90575e-153
UBE2E3	10477	ubiquitin conjugating enzyme E2 E3	-0.874263	-154.801	1.5812e-155	4.01951e-153
TYMS	7298	thymidylate synthetase	-1.15325	-153.575	2.65987e-154	6.67016e-152
RNF7	9616	ring finger protein 7	-0.355794	-153.206	6.22692e-154	1.54071e-151
CD24	100133941	CD24 molecule	-0.682488	-152.703	1.98131e-153	4.83778e-151
SRSF5	6430	serine and arginine rich splicing factor 5	-0.909932	-152.552	2.8023e-153	6.75354e-151
PTMA	5757	prothymosin alpha	-0.129277	-152.308	4.92235e-153	1.17108e-150
GADD45GIP1	90480	GADD45G interacting protein 1	-0.421219	-150.972	1.06695e-151	2.50625e-149
PHOX2B	8929	paired like homeobox 2B	-1.01562	-148.64	2.28989e-149	5.31168e-147
IER2	9592	immediate early response 2	1.27653	145.422	3.7805e-146	8.66109e-144
NME4	4833	NME/NM23 nucleoside diphosphate kinase 4	-0.335754	-144.938	1.15432e-145	2.61229e-143
FABP5	2171	fatty acid binding protein 5	-0.394292	-144.449	3.55763e-145	7.95409e-143
CITED4	163732	Cbp/p300 interacting transactivator with Glu/Asp rich carboxy-terminal domain 4	2.59087	143.155	6.99075e-144	1.54437e-141
PFN2	5217	profilin 2	-0.733865	-142.865	1.36576e-143	2.98169e-141
RPL28	6158	ribosomal protein L28	0.0882601	142.111	7.73865e-143	1.66984e-140
MLF1	4291	myeloid leukemia factor 1	0.928191	140.81	1.55009e-141	3.30632e-139
MALAT1	378938	metastasis associated lung adenocarcinoma transcript 1	0.150408	140.712	1.94307e-141	4.09745e-139
VIM	7431	vimentin	1.8299	140.639	2.29397e-141	4.78306e-139
UBA52	7311	ubiquitin A-52 residue ribosomal protein fusion product 1	0.107063	139.844	1.4319e-140	2.95242e-138
SUMO2	6613	small ubiquitin like modifier 2	-0.159736	-139.155	6.99542e-140	1.42653e-137
NDUFB4	4710	NADH:ubiquinone oxidoreductase subunit B4	-0.570987	-138.548	2.82959e-139	5.70747e-137
TUBB2B	347733	tubulin beta 2B class IIb	0.608482	136.841	1.44243e-137	2.87819e-135
ZNF704	619279	zinc finger protein 704	-1.83278	-136.746	1.79417e-137	3.54196e-135
RBMX	27316	RNA binding motif protein X-linked	-0.551902	-135.893	1.27827e-136	2.49693e-134
PPP1R14B	26472	protein phosphatase 1 regulatory inhibitor subunit 14B	-0.287366	-135.382	4.15199e-136	8.02589e-134
REEP6	92840	receptor accessory protein 6	2.16455	135.369	4.27564e-136	8.17969e-134
EIF4G2	1982	eukaryotic translation initiation factor 4 gamma 2	-0.874279	-133.651	2.23204e-134	4.22652e-132
RANBP1	5902	RAN binding protein 1	-0.206981	-133.081	8.30245e-134	1.55625e-131
HIGD2A	192286	HIG1 hypoxia inducible domain family member 2A	-0.458388	-133.055	8.8108e-134	1.63502e-131
MRPL54	116541	mitochondrial ribosomal protein L54	-1.10777	-132.828	1.48747e-133	2.73297e-131
VAT1	6570	solute carrier family 18 member A1	1.22783	131.901	1.25475e-132	2.28279e-130
SMIM10L1	100129361	small integral membrane protein 10 like 1	-0.809589	-131.709	1.95331e-132	3.51918e-130
BEX3	27018	brain expressed X-linked 3	-0.296282	-131.465	3.4312e-132	6.12239e-130
UQCC2	84300	ubiquinol-cytochrome c reductase complex assembly factor 2	-0.814311	-131.199	6.32861e-132	1.11848e-129
NEU4	129807	neuraminidase 4	-2.45633	-130.829	1.48134e-131	2.59333e-129
LSM3	27258	LSM3 homolog, U6 small nuclear RNA and mRNA degradation associated	-0.41113	-130.655	2.21196e-131	3.8362e-129
RAN	5901	RAN, member RAS oncogene family	-0.284677	-130.622	2.38809e-131	4.10331e-129
ENSG00000239911	unknown.ENSG00000239911		-1.28744	-130.482	3.29891e-131	5.61631e-129
GAPDH	2597	glyceraldehyde-3-phosphate dehydrogenase	0.114926	130.301	4.99857e-131	8.43259e-129
CKS1B	1163	CDC28 protein kinase regulatory subunit 1B	-0.413956	-129.972	1.06568e-130	1.7816e-128
EPC1	80314	enhancer of polycomb homolog 1	-1.98472	-129.621	2.39444e-130	3.96729e-128
NEFM	4741	neurofilament medium chain	1.05291	129.515	3.05712e-130	5.02043e-128
TMEM52	339456	transmembrane protein 52	4.01851	129.469	3.39887e-130	5.5327e-128
GPATCH4	54865	G-patch domain containing 4 (gene/pseudogene)	-0.579574	-129.215	6.09863e-130	9.84107e-128
MRPL27	51264	mitochondrial ribosomal protein L27	-0.738188	-128.911	1.22638e-129	1.96189e-127
MCRS1	10445	microspherule protein 1	-1.29428	-128.487	3.25972e-129	5.17014e-127
CORO1A	11151	coronin 1A	1.75314	127.937	1.15722e-128	1.81988e-126
UBTF	7343	upstream binding transcription factor	-1.51354	-127.888	1.29318e-128	2.0166e-126
KDELR2	11014	KDEL endoplasmic reticulum protein retention receptor 2	0.503188	127.756	1.75458e-128	2.71332e-126
DDX17	10521	DEAD-box helicase 17	-0.978082	-127.534	2.92419e-128	4.48464e-126
IGF2-AS	51214	IGF2 antisense RNA	-2.84174	-127.355	4.41304e-128	6.71252e-126
PPM1J	333926	protein phosphatase, Mg2+/Mn2+ dependent 1J	2.90543	127.289	5.14625e-128	7.76415e-126
LSM5	23658	LSM5 homolog, U6 small nuclear RNA and mRNA degradation associated	-0.268441	-127.007	9.84316e-128	1.47306e-125
MLF2	8079	myeloid leukemia factor 2	0.301158	126.931	1.17171e-127	1.73948e-125
MRPL9	65005	mitochondrial ribosomal protein L9	-0.764462	-126.291	5.12197e-127	7.54352e-125
IGF2BP1	10642	insulin like growth factor 2 mRNA binding protein 1	-1.18492	-125.847	1.42195e-126	2.07773e-124
BAZ1A	11177	bromodomain adjacent to zinc finger domain 1A	-0.848342	-125.777	1.67132e-126	2.42302e-124
STUB1	10273	STIP1 homology and U-box containing protein 1	0.659802	125.725	1.88256e-126	2.70811e-124
UBE2R2	54926	ubiquitin conjugating enzyme E2 R2	-1.08585	-124.812	1.54285e-125	2.20236e-123
PTRHD1	391356	peptidyl-tRNA hydrolase domain containing 1	-0.612408	-124.485	3.27053e-125	4.63292e-123
ANAPC13	25847	anaphase promoting complex subunit 13	-0.613249	-124.395	4.0267e-125	5.66087e-123
NME1	4830	NME/NM23 nucleoside diphosphate kinase 1	-0.223585	-124.316	4.82614e-125	6.73374e-123
PDLIM7	9260	PDZ and LIM domain 7	0.939672	123.691	2.03573e-124	2.81918e-122
EEF2	1938	eukaryotic translation elongation factor 2	0.215713	123.252	5.60093e-124	7.699e-122
BANF1	8815	BAF nuclear assembly factor 1	-0.35768	-123.095	8.038e-124	1.09677e-121
MPDU1	9526	mannose-P-dolichol utilization defect 1	-1.8331	-121.548	2.8286e-122	3.8314e-120
H1FX	8971	H1.10 linker histone	0.300692	121.308	4.9235e-122	6.62069e-120
NDUFA6	4700	NADH:ubiquinone oxidoreductase subunit A6	-0.343985	-120.637	2.30515e-121	3.07745e-119
ANAPC16	119504	anaphase promoting complex subunit 16	-0.479011	-119.798	1.59201e-120	2.11021e-118
RPS5	6193	ribosomal protein S5	0.0697316	119.684	2.07111e-120	2.72579e-118
POLE4	56655	DNA polymerase epsilon 4, accessory subunit	-0.731235	-119.354	4.42762e-120	5.78615e-118
YDJC	150223	YdjC chitooligosaccharide deacetylase homolog	-0.693496	-118.916	1.21433e-119	1.57582e-117
CIB1	10519	calcium and integrin binding 1	1.55447	118.575	2.65904e-119	3.42665e-117
C9orf116	138162	piercer of microtubule wall 1	2.92941	118.479	3.32012e-119	4.24907e-117
DEK	7913	DEK proto-oncogene	-0.486654	-118.423	3.77737e-119	4.80114e-117
TMPO	7112	thymopoietin	-1.11595	-117.715	1.9274e-118	2.43312e-116
GAL	51083	galanin and GMAP prepropeptide	-0.304067	-117.67	2.13846e-118	2.68131e-116
CNN2	1265	calponin 2	2.52729	117.201	6.28913e-118	7.83271e-116
SMARCA4	6597	SWI/SNF related, matrix associated, actin dependent regulator of chromatin, subfamily a, member 4	-0.549819	-117.192	6.43324e-118	7.95877e-116
USP16	10600	ubiquitin specific peptidase 16	-0.711267	-116.836	1.45941e-117	1.79353e-115
LACTB	114294	lactamase beta	1.84299	116.776	1.6764e-117	2.04664e-115
HES1	3280	hes family bHLH transcription factor 1	3.0198	116.514	3.06489e-117	3.71733e-115
SSBP1	6742	single stranded DNA binding protein 1	-0.421749	-116.151	7.06258e-117	8.51041e-115
ENSA	2029	endosulfine alpha	-0.402869	-115.138	7.27717e-116	8.71241e-114
SINHCAF	58516	SIN3-HDAC complex associated factor	-0.775243	-114.854	1.39873e-115	1.66386e-113
ICA1	3382	islet cell autoantigen 1	-0.808982	-114.265	5.42749e-115	6.41515e-113
EIF5A	1984	eukaryotic translation initiation factor 5A	-0.172059	-113.792	1.61463e-114	1.89637e-112
MDK	4192	midkine	-0.181305	-112.467	3.41181e-113	3.98195e-111
CALD1	800	caldesmon 1	-0.549537	-112.397	4.00974e-113	4.65054e-111
NSD1	64324	nuclear receptor binding SET domain protein 1	-1.51117	-112.161	6.90768e-113	7.96185e-111
MRPS7	51081	mitochondrial ribosomal protein S7	-0.478216	-111.335	4.61948e-112	5.29158e-110
CFAP77	389799	cilia and flagella associated protein 77	3.58654	111.171	6.73872e-112	7.67181e-110
TEN1	10178	teneurin transmembrane protein 1	-1.05037	-111.11	7.75502e-112	8.775e-110
SOX4	6659	SRY-box transcription factor 4	0.581031	110.953	1.11394e-111	1.25282e-109
MRPL42	28977	mitochondrial ribosomal protein L42	-0.762693	-110.411	3.87773e-111	4.33489e-109
A1BG	1	alpha-1-B glycoprotein	1.57649	110.228	5.91377e-111	6.57136e-109
SMIM7	79086	small integral membrane protein 7	-0.815146	-109.714	1.93014e-110	2.13201e-108
TFAP2B	7021	transcription factor AP-2 beta	-1.29638	-108.877	1.32851e-109	1.45877e-107
PDCD5	9141	programmed cell death 5	-0.320038	-108.381	4.15889e-109	4.52366e-107
TOMM22	56993	translocase of outer mitochondrial membrane 22	-0.270426	-108.38	4.16848e-109	4.52366e-107
CTXN1	404217	cortexin 1	-0.75369	-108.303	4.97735e-109	5.37004e-107
TAF9	6880	TATA-box binding protein associated factor 9	-0.46648	-107.833	1.47003e-108	1.57684e-106
CSDE1	7812	cold shock domain containing E1	-0.352813	-107.551	2.81225e-108	2.99924e-106
NOC2L	26155	NOC2 like nucleolar associated transcriptional repressor	0.481579	107.486	3.26303e-108	3.46011e-106
HCFC1	3054	host cell factor C1	-2.24301	-107.344	4.52745e-108	4.77363e-106
NUDT15	55270	nudix hydrolase 15	-1.4176	-107.265	5.4341e-108	5.69721e-106
HNRNPDL	9987	heterogeneous nuclear ribonucleoprotein D like	-0.40841	-106.896	1.27093e-107	1.32498e-105
SELENOS	55829	selenoprotein S	0.78378	105.664	2.16621e-106	2.24571e-104
SRSF3	6428	serine and arginine rich splicing factor 3	-0.396315	-105.569	2.69698e-106	2.78043e-104
ANAPC15	25906	anaphase promoting complex subunit 15	-0.819695	-105.514	3.05879e-106	3.13602e-104
PLEKHO1	51177	pleckstrin homology domain containing O1	-1.3485	-105.41	3.88694e-106	3.96318e-104
TMEM258	746	transmembrane protein 258	-0.256221	-105.294	5.08448e-106	5.15588e-104
HNRNPR	10236	heterogeneous nuclear ribonucleoprotein R	-0.807273	-105.196	6.36763e-106	6.42196e-104
DNAJC1	64215	DnaJ heat shock protein family (Hsp40) member C1	1.15989	104.833	1.46784e-105	1.47236e-103
CLDN10	9071	claudin 10	2.91857	104.671	2.1306e-105	2.12568e-103
BORCS7	119032	BLOC-1 related complex subunit 7	-1.40485	-104.034	9.24569e-105	9.17499e-103
CYSTM1	84418	cysteine rich transmembrane module containing 1	0.689873	103.582	2.61698e-104	2.58316e-102
TAF12	6883	TATA-box binding protein associated factor 12	1.07104	103.533	2.93031e-104	2.87713e-102
TNNI3	7137	troponin I3, cardiac type	3.51241	103.334	4.63289e-104	4.52487e-102
MRPL51	51258	mitochondrial ribosomal protein L51	-0.194572	-103.31	4.89384e-104	4.75471e-102
EFNA3	1944	ephrin A3	1.68641	103.3	5.01239e-104	4.84453e-102
EIF5	1983	eukaryotic translation initiation factor 5	-0.527825	-102.974	1.06228e-103	1.02138e-101
SPAG7	9552	sperm associated antigen 7	-1.14938	-102.361	4.35561e-103	4.16634e-101
RABL6	55684	RAB, member RAS oncogene family like 6	-0.493296	-101.813	1.53904e-102	1.46461e-100
B4GALT2	8704	beta-1,4-galactosyltransferase 2	-1.32644	-101.58	2.63183e-102	2.49178e-100
RPL41	6171	ribosomal protein L41	-0.0414527	-101.571	2.68552e-102	2.52971e-100
AAMDC	28971	adipogenesis associated Mth938 domain containing	0.981665	101.417	3.82456e-102	3.58447e-100
HNRNPUL1	11100	heterogeneous nuclear ribonucleoprotein U like 1	-0.897899	-101.359	4.37305e-102	4.07792e-100
AKT1S1	84335	AKT1 substrate 1	-1.10309	-101.195	6.38357e-102	5.92299e-100
NDUFAF8	284184	NADH:ubiquinone oxidoreductase complex assembly factor 8	-0.262316	-101.071	8.49085e-102	7.83904e-100
GPX4	2879	glutathione peroxidase 4	0.335375	100.893	1.27991e-101	1.1758e-99
RHOC	389	ras homolog family member C	0.759705	100.507	3.11028e-101	2.84323e-99
HNRNPU	3192	heterogeneous nuclear ribonucleoprotein U	-0.556724	-100.244	5.70301e-101	5.18778e-99
ILF3	3609	interleukin enhancer binding factor 3	-0.723202	-100.142	7.2122e-101	6.52863e-99
CRABP2	1382	cellular retinoic acid binding protein 2	2.00418	99.9811	1.04456e-100	9.40964e-99
RPL7L1	285855	ribosomal protein L7 like 1	-0.568249	-99.792	1.61433e-100	1.4472e-98
ARC	8996	nucleolar protein 3	2.90595	99.6054	2.48081e-100	2.21329e-98
FKBP1B	2281	FKBP prolyl isomerase 1B	0.863161	99.2548	5.56131e-100	4.93786e-98
CHRAC1	54108	chromatin accessibility complex subunit 1	-1.60459	-98.6695	2.1402e-99	1.89122e-97
SLC38A1	81539	solute carrier family 38 member 1	-1.01572	-98.6026	2.49678e-99	2.19587e-97
ISG15	9636	ISG15 ubiquitin like modifier	4.75133	98.5699	2.69193e-99	2.35633e-97
EMG1	10436	EMG1 N1-specific pseudouridine methyltransferase	-0.761403	-98.5612	2.74676e-99	2.39304e-97
PYURF	100996939	PIGY upstream open reading frame	-0.635192	-98.4665	3.416e-99	2.96218e-97
DCXR	51181	dicarbonyl and L-xylulose reductase	0.494894	97.7998	1.58545e-98	1.36843e-96
SLC6A2	6530	solute carrier family 6 member 2	-1.81418	-97.5739	2.66755e-98	2.29175e-96
SLC25A3	5250	solute carrier family 25 member 3	0.1868	97.4098	3.89225e-98	3.31448e-96
KLHDC8B	200942	kelch domain containing 8B	-1.30375	-97.4096	3.89371e-98	3.31448e-96
SSTR2	6752	somatostatin receptor 2	1.82916	97.266	5.42018e-98	4.5928e-96
FAM173A	65990	adenine nucleotide translocase lysine methyltransferase	0.659285	97.1972	6.35064e-98	5.35676e-96
CYB561	1534	cytochrome b561	-0.669424	-96.987	1.03043e-97	8.65232e-96
FMC1	154791	formation of mitochondrial complex V assembly factor 1 homolog	-0.925197	-96.7271	1.87436e-97	1.56678e-95
HDDC2	51020	HD domain containing 2	-0.503626	-96.5486	2.82732e-97	2.35276e-95
DNAAF4	161582	dynein axonemal assembly factor 4	2.40374	96.5152	3.05357e-97	2.52969e-95
RAB11B	9230	RAB11B, member RAS oncogene family	-1.53734	-96.4824	3.29283e-97	2.71578e-95
NOSIP	51070	nitric oxide synthase interacting protein	0.581815	96.4494	3.55325e-97	2.9176e-95
HSPB11	51668	heat shock protein family B (small) member 11	0.941804	96.4175	3.82413e-97	3.12619e-95
NAA10	8260	N-alpha-acetyltransferase 10, NatA catalytic subunit	0.559116	96.2753	5.30557e-97	4.31823e-95
NDUFS6	4726	NADH:ubiquinone oxidoreductase subunit S6	-0.302432	-96.0262	9.41544e-97	7.62979e-95
IMPDH2	3615	inosine monophosphate dehydrogenase 2	0.69179	96.0111	9.74864e-97	7.86546e-95
NDUFC1	4717	NADH:ubiquinone oxidoreductase subunit C1	-0.614802	-95.745	1.7989e-96	1.44511e-94
ENSG00000237380	unknown.ENSG00000237380		-1.21693	-95.7288	1.86737e-96	1.49365e-94
CDC37	11140	cell division cycle 37, HSP90 cochaperone	0.669519	95.3226	4.75781e-96	3.7893e-94
PRMT1	3276	protein arginine methyltransferase 1	-0.588428	-95.1831	6.56027e-96	5.20252e-94
ADI1	55256	acireductone dioxygenase 1	-1.34167	-95.1155	7.66468e-96	6.05249e-94
RAMP1	10267	receptor activity modifying protein 1	-0.789018	-94.7265	1.87736e-95	1.47619e-93
SRP9	6726	signal recognition particle 9	-0.268927	-94.2566	5.53885e-95	4.3369e-93
DRAP1	10589	DR1 associated protein 1	0.458766	94.1597	6.92377e-95	5.3985e-93
HMGN1	3150	high mobility group nucleosome binding domain 1	-0.180183	-93.7603	1.73656e-94	1.34834e-92
EEF1D	1936	eukaryotic translation elongation factor 1 delta	0.202826	93.2209	6.01266e-94	4.64904e-92
SNRPB	6628	small nuclear ribonucleoprotein polypeptides B and B1	-0.242056	-93.1278	7.45078e-94	5.7371e-92
PABPN1	8106	poly(A) binding protein nuclear 1	-0.8067	-92.9947	1.01223e-93	7.76194e-92
LINC00624	100289211	long intergenic non-protein coding RNA 624	2.63955	92.8551	1.39615e-93	1.06619e-91
SRSF1	6426	serine and arginine rich splicing factor 1	-0.630707	-92.7068	1.96418e-93	1.49383e-91
GATA3	2625	GATA binding protein 3	-0.641609	-92.6328	2.32927e-93	1.76426e-91
SUSD4	55061	sushi domain containing 4	3.62455	92.4331	3.68934e-93	2.78305e-91
PSMB5	5693	proteasome 20S subunit beta 5	-0.348182	-92.1285	7.43893e-93	5.58883e-91
TMEM126A	84233	transmembrane protein 126A	-0.738847	-92.024	9.46223e-93	7.08027e-91
TDG	6996	thymine DNA glycosylase	-0.584297	-91.7679	1.70637e-92	1.27169e-90
LGALS1	3956	galectin 1	1.11425	91.5285	2.96112e-92	2.19798e-90
NREP	9315	neuronal regeneration related protein	-0.893235	-91.0651	8.60804e-92	6.36412e-90
COIL	8161	coilin	-1.10732	-90.8873	1.29623e-91	9.54526e-90
OCEL1	79629	occludin/ELL domain containing 1	1.98948	90.618	2.41012e-91	1.76777e-89
NAXE	128240	NAD(P)HX epimerase	0.598226	90.5505	2.81523e-91	2.05678e-89
CIAO2A	84191	cytosolic iron-sulfur assembly component 2A	-0.557375	-90.4498	3.54948e-91	2.58305e-89
SLTM	79811	SAFB like transcription modulator	-0.793353	-90.354	4.42611e-91	3.20841e-89
KMT5B	51111	lysine methyltransferase 5B	-1.44139	-90.1439	7.18018e-91	5.18454e-89
MPC1	51660	mitochondrial pyruvate carrier 1	0.962964	89.7055	1.97019e-90	1.41709e-88
SSR3	6747	signal sequence receptor subunit 3	0.480668	89.6818	2.08045e-90	1.49061e-88
LSM4	25804	LSM4 homolog, U6 small nuclear RNA and mRNA degradation associated	-0.238182	-89.6594	2.1906e-90	1.5635e-88
TXN2	25828	thioredoxin 2	-0.449327	-89.501	3.15489e-90	2.24311e-88
CREB5	9586	cAMP responsive element binding protein 5	1.93049	89.2367	5.79806e-90	4.10667e-88
MRPL22	29093	mitochondrial ribosomal protein L22	-0.570251	-89.1581	6.94808e-90	4.90249e-88
RRAS	6237	RAS related	3.0957	88.9858	1.03335e-89	7.26361e-88
MARVELD1	83742	MARVEL domain containing 1	-1.97403	-88.9377	1.15433e-89	8.08336e-88
RCN1	1827	regulator of calcineurin 1	-1.60634	-88.9031	1.24983e-89	8.71924e-88
HDGFL3	50810	HDGF like 3	-0.981942	-88.8207	1.51112e-89	1.05026e-87
HNRNPK	3190	heterogeneous nuclear ribonucleoprotein K	-0.621479	-88.7943	1.60582e-89	1.11191e-87
RACK1	10399	receptor for activated C kinase 1	0.091623	88.5946	2.54322e-89	1.75445e-87
COTL1	23406	coactosin like F-actin binding protein 1	5.26615	88.5	3.16193e-89	2.17318e-87
SEPHS1	22929	selenophosphate synthetase 1	-1.22867	-88.4622	3.44966e-89	2.36219e-87
MRPL33	9553	mitochondrial ribosomal protein L33	-0.279404	-88.3576	4.38976e-89	2.99488e-87
METRN	79006	meteorin, glial cell differentiation regulator	0.519644	87.989	1.02567e-88	6.97194e-87
RHOF	54509	ras homolog family member F, filopodia associated	2.23661	87.4623	3.44924e-88	2.33604e-86
FAM49A	81553	CYFIP related Rac1 interactor A	2.30841	87.3307	4.67021e-88	3.15146e-86
POU3F1	5453	POU class 3 homeobox 1	1.77764	87.2237	5.9746e-88	4.01705e-86
HAX1	10456	HCLS1 associated protein X-1	-0.573228	-87.0979	7.98265e-88	5.3478e-86
FAM136A	84908	family with sequence similarity 136 member A	-0.817315	-86.7939	1.60748e-87	1.07302e-85
TPST2	8459	tyrosylprotein sulfotransferase 2	1.72506	86.7905	1.61989e-87	1.07743e-85
FADS1	3992	fatty acid desaturase 1	-1.10974	-86.7752	1.67786e-87	1.112e-85
PIGW	284098	phosphatidylinositol glycan anchor biosynthesis class W	-1.90554	-86.6859	2.06091e-87	1.36101e-85
LMNA	4000	lamin A/C	1.07179	86.6723	2.12662e-87	1.39942e-85
MEX3A	92312	mex-3 RNA binding family member A	-0.931996	-86.3522	4.44457e-87	2.91441e-85
STAG2	10735	stromal antigen 2	-1.28167	-86.0944	8.04642e-87	5.25766e-85
ADAMTS6	11174	ADAM metallopeptidase with thrombospondin type 1 motif 6	2.22058	86.0625	8.65899e-87	5.63807e-85
PCDH9	5101	protocadherin 9	2.44426	85.9524	1.11585e-86	7.24018e-85
SON	6651	SON DNA and RNA binding protein	-0.539716	-85.8899	1.28853e-86	8.33144e-85
CALCOCO2	10241	calcium binding and coiled-coil domain 2	1.7716	85.6163	2.41914e-86	1.55875e-84
LOC283731	283731	uncharacterized LOC283731	-3.04304	-85.4836	3.28432e-86	2.10174e-84
WRB	7485	guided entry of tail-anchored proteins factor 1	0.720788	85.4835	3.2845e-86	2.10174e-84
SRSF9	8683	serine and arginine rich splicing factor 9	-0.225917	-85.2961	5.05689e-86	3.22477e-84
UBXN1	51035	UBX domain protein 1	0.483287	85.053	8.85172e-86	5.62539e-84
ERH	2079	ERH mRNA splicing and mitosis factor	-0.271256	-84.9994	1.00149e-85	6.34286e-84
PPA1	5464	inorganic pyrophosphatase 1	0.321141	84.9166	1.21161e-85	7.64754e-84
RPLP2	6181	ribosomal protein lateral stalk subunit P2	0.0705781	84.7698	1.69883e-85	1.06865e-83
TCF25	22980	transcription factor 25	-0.64515	-84.4437	3.59967e-85	2.25673e-83
LARP7	51574	La ribonucleoprotein 7, transcriptional regulator	-0.914171	-83.8597	1.38124e-84	8.63021e-83
DFFA	1676	DNA fragmentation factor subunit alpha	0.740978	83.2036	6.25686e-84	3.89626e-82
C8orf33	65265	chromosome 8 open reading frame 33	-0.705967	-82.9974	1.006e-83	6.24358e-82
HNRNPAB	3182	heterogeneous nuclear ribonucleoprotein A/B	-0.407017	-82.8613	1.37633e-83	8.51351e-82
COX20	116228	cytochrome c oxidase assembly factor COX20	-0.37295	-82.4428	3.60781e-83	2.22426e-81
TMEM141	85014	transmembrane protein 141	0.835855	82.4381	3.64662e-83	2.24074e-81
NRDE2	55051	NRDE-2, necessary for RNA interference, domain containing	-1.63129	-82.375	4.21683e-83	2.58256e-81
CNRIP1	25927	cannabinoid receptor interacting protein 1	-1.13724	-82.2273	5.92476e-83	3.61664e-81
UBE2D3	7323	ubiquitin conjugating enzyme E2 D3	-0.328223	-82.1962	6.36559e-83	3.87299e-81
BCLAF1	9774	BCL2 associated transcription factor 1	-0.976539	-82.0809	8.29967e-83	5.03323e-81
MT2A	4502	metallothionein 2A	1.2962	81.8591	1.38316e-82	8.36067e-81
ID2	3398	inhibitor of DNA binding 2	0.310569	81.7763	1.6736e-82	1.00834e-80
MTHFS	10588	methenyltetrahydrofolate synthetase	-2.3551	-81.161	6.90236e-82	4.14521e-80
HEBP1	4780	NFE2 like bZIP transcription factor 2	2.03225	80.8091	1.5519e-81	9.28987e-80
GTF2I	2969	general transcription factor IIi	-0.550132	-80.4076	3.91221e-81	2.33437e-79
COA6	388753	cytochrome c oxidase assembly factor 6	-0.676693	-80.037	9.18384e-81	5.46232e-79
TYW3	127253	tRNA-yW synthesizing protein 3 homolog	-1.14571	-80.0073	9.83401e-81	5.83034e-79
RPRML	388394	reprimo like	2.71644	79.871	1.34594e-80	7.95431e-79
TFDP1	7027	transcription factor Dp-1	-0.353676	-79.7059	1.96854e-80	1.15969e-78
ANP32A	8125	acidic nuclear phosphoprotein 32 family member A	-0.763137	-79.5662	2.71541e-80	1.59462e-78
LIN28B	389421	lin-28 homolog B	-1.76478	-79.5207	3.01493e-80	1.76492e-78
POLR2L	5441	RNA polymerase II, I and III subunit L	0.293154	79.5135	3.06525e-80	1.78874e-78
ATRAID	51374	all-trans retinoic acid induced differentiation factor	-0.458469	-79.4433	3.60293e-80	2.09591e-78
PLPP2	8612	phospholipid phosphatase 2	4.61118	79.268	5.39471e-80	3.12843e-78
SLC17A7	57030	solute carrier family 17 member 7	4.2135	79.2204	6.01947e-80	3.47986e-78
LHX1-DT	102723471	LHX1 divergent transcript	5.69453	79.0725	8.4633e-80	4.87744e-78
MAD2L2	10459	mitotic arrest deficient 2 like 2	0.680326	79.0681	8.54902e-80	4.91158e-78
CDK6	1021	cyclin dependent kinase 6	-0.947217	-79.0265	9.40908e-80	5.38902e-78
CAMLG	819	calcium modulating ligand	0.703038	78.9935	1.01516e-79	5.79642e-78
PDZD7	79955	PDZ domain containing 7	2.80908	78.899	1.26169e-79	7.18193e-78
IGSF21	84966	immunoglobin superfamily member 21	3.44633	78.6561	2.20771e-79	1.25286e-77
SELENOK	58515	selenoprotein K	0.457144	78.1106	7.75239e-79	4.38601e-77
HNRNPH3	3189	heterogeneous nuclear ribonucleoprotein H3	-0.931008	-78.0267	9.404e-79	5.30425e-77
ROGDI	79641	rogdi atypical leucine zipper	1.02795	78.0109	9.75155e-79	5.48362e-77
C12orf75	387882	chromosome 12 open reading frame 75	0.629455	77.9453	1.13428e-78	6.35915e-77
MAPT	4137	microtubule associated protein tau	1.15693	77.5554	2.78355e-78	1.55585e-76
GTF2H5	404672	general transcription factor IIH subunit 5	-0.806578	-77.3954	4.0235e-78	2.24217e-76
LHX1	3975	LIM homeobox 1	3.96268	76.9935	1.01503e-77	5.6395e-76
ST13	6767	ST13 Hsp70 interacting protein	0.279635	76.8585	1.38527e-77	7.67356e-76
ATF4	468	activating transcription factor 4	-0.467187	-76.5748	2.66213e-77	1.47027e-75
MRPL41	64975	mitochondrial ribosomal protein L41	0.215846	76.4167	3.83126e-77	2.10969e-75
CDK4	1019	cyclin dependent kinase 4	-0.428869	-76.038	9.16278e-77	5.03058e-75
LTA4H	4048	leukotriene A4 hydrolase	1.04302	76.0277	9.38276e-77	5.13616e-75
NFIC	4782	nuclear factor I C	-1.92144	-75.8782	1.3236e-76	7.22413e-75
HMGB3	3149	high mobility group box 3	-0.68134	-75.8459	1.42578e-76	7.75901e-75
JPX	554203	JPX transcript, XIST activator	-0.675552	-75.7902	1.62118e-76	8.79659e-75
C19orf24	55009	family with sequence similarity 174 member C	-0.708247	-75.6435	2.27257e-76	1.22951e-74
ALYREF	10189	Aly/REF export factor	-0.771237	-75.4187	3.81299e-76	2.05691e-74
SRSF7	6432	serine and arginine rich splicing factor 7	-0.415902	-75.3991	3.98944e-76	2.14586e-74
PNN	5411	pinin, desmosome associated protein	-0.465024	-75.1466	7.13436e-76	3.82637e-74
PIANP	196500	PILR alpha associated neural protein	-1.40502	-75.0267	9.40397e-76	5.02909e-74
HINT1	3094	histidine triad nucleotide binding protein 1	-0.104993	-75.0047	9.89335e-76	5.2756e-74
SLC25A1	6576	solute carrier family 25 member 1	0.770053	74.9498	1.1225e-75	5.96853e-74
C11orf58	10944	chromosome 11 open reading frame 58	-0.503733	-74.9187	1.20583e-75	6.39329e-74
PCOLCE2	26577	procollagen C-endopeptidase enhancer 2	-1.59906	-74.9082	1.23541e-75	6.53148e-74
DHRS2	10202	dehydrogenase/reductase 2	4.52819	74.4863	3.26344e-75	1.72045e-73
CTDNEP1	23399	CTD nuclear envelope phosphatase 1	-0.773013	-74.3434	4.53541e-75	2.38424e-73
PRRT2	112476	proline rich transmembrane protein 2	-1.31177	-74.306	4.94335e-75	2.59135e-73
ARPC2	10109	actin related protein 2/3 complex subunit 2	0.271511	74.2189	6.0404e-75	3.15751e-73
CENPN	55839	centromere protein N	-0.421191	-74.081	8.29908e-75	4.32601e-73
MRTO4	51154	MRT4 homolog, ribosome maturation factor	-0.682634	-74.0783	8.34992e-75	4.34032e-73
MTX1	4580	metaxin 1	-0.89759	-73.9746	1.06031e-74	5.49614e-73
RAB5C	5878	RAB5C, member RAS oncogene family	0.318235	73.8101	1.54852e-74	8.00441e-73
EXOSC8	11340	exosome component 8	-0.854718	-73.6825	2.0775e-74	1.07089e-72
RPL7A	6130	ribosomal protein L7a	0.0657781	73.5854	2.59768e-74	1.33532e-72
ZNF385A	25946	zinc finger protein 385A	1.3604	73.5816	2.62066e-74	1.34341e-72
TCF15	6939	transcription factor 15	2.08764	73.5721	2.67861e-74	1.36934e-72
ING5	84289	inhibitor of growth family member 5	-1.35295	-73.486	3.26582e-74	1.66494e-72
SYNCRIP	10492	synaptotagmin binding cytoplasmic RNA interacting protein	-0.745501	-73.3997	3.98353e-74	2.02527e-72
TKT	4921	discoidin domain receptor tyrosine kinase 2	0.488663	73.3453	4.51592e-74	2.28967e-72
STMN3	50861	stathmin 3	-0.813245	-73.2821	5.22223e-74	2.64057e-72
RBM3	5935	RNA binding motif protein 3	-0.254564	-73.2141	6.10796e-74	3.08004e-72
ANP32E	81611	acidic nuclear phosphoprotein 32 family member E	-0.534662	-73.1809	6.59301e-74	3.31562e-72
TRIAP1	51499	TP53 regulated inhibitor of apoptosis 1	-0.587657	-73.0986	7.96974e-74	3.99715e-72
HNRNPD	3184	heterogeneous nuclear ribonucleoprotein D	-0.476692	-72.982	1.04241e-73	5.21402e-72
PRR13	54458	proline rich 13	0.421384	72.9526	1.11535e-73	5.56387e-72
IRAK1	3654	interleukin 1 receptor associated kinase 1	-1.61252	-72.588	2.58214e-73	1.28463e-71
TLE5	166	TLE family member 5, transcriptional modulator	-0.49202	-72.466	3.42011e-73	1.69698e-71
LOC283140	unknown.LOC283140		2.67553	72.4263	3.74684e-73	1.85414e-71
RPL37	6167	ribosomal protein L37	-0.0503064	-72.4165	3.83291e-73	1.89168e-71
VBP1	7411	VHL binding protein 1	-0.682889	-72.3347	4.62652e-73	2.27731e-71
LMO1	4004	LIM domain only 1	-0.756519	-72.2587	5.51168e-73	2.70583e-71
PFDN1	5201	prefoldin subunit 1	-0.704342	-72.1652	6.83571e-73	3.34697e-71
MAP1LC3B	81631	microtubule associated protein 1 light chain 3 beta	0.610846	71.8269	1.48954e-72	7.27406e-71
HMGXB4	10042	HMG-box containing 4	-0.663962	-71.7369	1.83258e-72	8.92579e-71
COA3	28958	cytochrome c oxidase assembly factor 3	-0.38517	-71.7096	1.95159e-72	9.48055e-71
NGFR	4804	nerve growth factor receptor	3.89438	71.6811	2.08405e-72	1.00976e-70
CRACR2B	283229	calcium release activated channel regulator 2B	2.54642	71.5405	2.88045e-72	1.39199e-70
BIRC5	332	baculoviral IAP repeat containing 5	-0.500879	-71.531	2.94424e-72	1.41912e-70
PFDN4	5203	prefoldin subunit 4	-0.326496	-71.5026	3.14351e-72	1.51125e-70
PDAP1	11333	PDGFA associated protein 1	-0.353115	-71.4004	3.97761e-72	1.9073e-70
RAC2	5880	Rac family small GTPase 2	1.39512	71.2847	5.19212e-72	2.48325e-70
COMMD6	170622	COMM domain containing 6	0.260441	71.0621	8.66769e-72	4.13487e-70
RNF145	153830	ring finger protein 145	-0.516417	-71.0266	9.40542e-72	4.47529e-70
RPL29	6159	ribosomal protein L29	-0.0551404	-70.9341	1.16382e-71	5.52355e-70
HOXC8	3224	homeobox C8	-1.56069	-70.7218	1.89747e-71	8.9825e-70
ATP6V1F	9296	ATPase H+ transporting V1 subunit F	0.214355	70.6439	2.2704e-71	1.07206e-69
DDAH2	23564	dimethylarginine dimethylaminohydrolase 2	0.868338	70.5911	2.56413e-71	1.20768e-69
FAIM	55179	Fas apoptotic inhibitory molecule	-1.38826	-70.3667	4.29877e-71	2.01955e-69
CHCHD1	118487	coiled-coil-helix-coiled-coil-helix domain containing 1	-0.5407	-69.9762	1.05632e-70	4.95002e-69
MORF4L1	10933	mortality factor 4 like 1	-0.349772	-69.963	1.08889e-70	5.08981e-69
UFD1	7353	ubiquitin recognition factor in ER associated degradation 1	0.599202	69.7623	1.72877e-70	8.04947e-69
BAX	581	BCL2 associated X, apoptosis regulator	-0.388377	-69.7618	1.73074e-70	8.04947e-69
HSPB1	3315	heat shock protein family B (small) member 1	-0.263007	-69.7433	1.80602e-70	8.37858e-69
BCL7B	9275	BAF chromatin remodeling complex subunit BCL7B	-0.962836	-69.695	2.01834e-70	9.34023e-69
PPM1G	5496	protein phosphatase, Mg2+/Mn2+ dependent 1G	0.3838	69.5123	3.07412e-70	1.41907e-68
PSMB6	5694	proteasome 20S subunit beta 6	-0.425606	-69.2385	5.77473e-70	2.6591e-68
SMIM29	221491	small integral membrane protein 29	1.17025	69.2147	6.10007e-70	2.80195e-68
POLR3GL	84265	RNA polymerase III subunit GL	0.943679	69.0916	8.09933e-70	3.71109e-68
CYC1	1537	cytochrome c1	-0.361842	-68.8586	1.38496e-69	6.33023e-68
PCAT6	100506696	prostate cancer associated transcript 6	2.31995	68.7786	1.66512e-69	7.59206e-68
GLRX5	51218	glutaredoxin 5	0.259361	68.695	2.01819e-69	9.17929e-68
RTBDN	83546	retbindin	2.78736	68.6789	2.09478e-69	9.50437e-68
LUC7L2	51631	LUC7 like 2, pre-mRNA splicing factor	-0.955829	-68.4916	3.22399e-69	1.45921e-67
ATP5MF	9551	ATP synthase membrane subunit f	-0.17933	-68.324	4.74217e-69	2.14113e-67
SEPHS2	22928	selenophosphate synthetase 2	0.933763	68.3166	4.82422e-69	2.17289e-67
DMAC1	90871	distal membrane arm assembly component 1	-0.531207	-68.2921	5.10367e-69	2.29319e-67
RCC2	55920	regulator of chromosome condensation 2	-1.22455	-68.1251	7.49794e-69	3.36085e-67
KHK	3795	ketohexokinase	1.92565	68.1003	7.93689e-69	3.54903e-67
SRSF8	10929	serine and arginine rich splicing factor 8	-1.11126	-68.0304	9.32365e-69	4.15911e-67
USP22	23326	ubiquitin specific peptidase 22	-1.15617	-68.0198	9.55395e-69	4.25162e-67
MAGOHB	55110	mago homolog B, exon junction complex subunit	-0.716845	-67.8733	1.33863e-68	5.94281e-67
KIF19	124602	kinesin family member 19	3.73565	67.8478	1.41956e-68	6.28706e-67
PCNP	57092	PEST proteolytic signal containing nuclear protein	-0.477597	-67.8384	1.45082e-68	6.41021e-67
NMT1	4836	N-myristoyltransferase 1	-0.561347	-67.7624	1.72806e-68	7.617e-67
MRPS15	64960	mitochondrial ribosomal protein S15	-0.350007	-67.6606	2.18463e-68	9.60669e-67
ARRDC1	92714	arrestin domain containing 1	2.31684	67.5736	2.66962e-68	1.17116e-66
SPATS2	65244	spermatogenesis associated serine rich 2	-0.561229	-67.5063	3.11683e-68	1.36413e-66
ENSG00000267424	unknown.ENSG00000267424		3.21162	67.4874	3.2556e-68	1.42151e-66
HNRNPA2B1	3181	heterogeneous nuclear ribonucleoprotein A2/B1	-0.31342	-67.1201	7.58453e-68	3.3039e-66
MRPL3	11222	mitochondrial ribosomal protein L3	-0.526821	-66.9806	1.04558e-67	4.54401e-66
SOX2	6657	SRY-box transcription factor 2	2.55603	66.9641	1.0861e-67	4.70905e-66
CCDC85B	11007	coiled-coil domain containing 85B	0.311142	66.7355	1.83886e-67	7.95424e-66
ACAT2	39	acetyl-CoA acetyltransferase 2	-0.93411	-66.4431	3.60493e-67	1.55573e-65
SELENOH	280636	selenoprotein H	-0.219024	-66.4277	3.73472e-67	1.60801e-65
BPTF	2186	bromodomain PHD finger transcription factor	-0.725929	-66.2745	5.31449e-67	2.28289e-65
FAM32A	26017	family with sequence similarity 32 member A	-0.663246	-66.1223	7.54536e-67	3.2337e-65
RAB40B	10966	RAB40B, member RAS oncogene family	1.10557	66.0463	8.98915e-67	3.84358e-65
RPL18	6141	ribosomal protein L18	0.0446998	65.9557	1.10743e-66	4.72428e-65
U2AF2	11338	U2 small nuclear RNA auxiliary factor 2	-1.50464	-65.9461	1.13221e-66	4.81891e-65
TMEM256	254863	transmembrane protein 256	0.52566	65.8957	1.27155e-66	5.39959e-65
SF1	2516	nuclear receptor subfamily 5 group A member 1	-0.641768	-65.8261	1.49244e-66	6.32312e-65
EIF4EBP1	1978	eukaryotic translation initiation factor 4E binding protein 1	-0.282882	-65.7414	1.81396e-66	7.66781e-65
ANKRD18B	441459	ankyrin repeat domain 18B	-1.81571	-65.5724	2.67641e-66	1.12878e-64
CDK2AP1	8099	cyclin dependent kinase 2 associated protein 1	-1.80997	-65.5326	2.9336e-66	1.23444e-64
ARMC6	93436	armadillo repeat containing 6	-1.14951	-65.2973	5.04369e-66	2.11755e-64
MORN2	729967	MORN repeat containing 2	0.560254	65.1986	6.32929e-66	2.6513e-64
RPS3	6188	ribosomal protein S3	0.0414097	65.1891	6.47005e-66	2.70416e-64
FAM217B	63939	family with sequence similarity 217 member B	-1.30713	-65.161	6.90224e-66	2.87831e-64
TSPAN4	7106	tetraspanin 4	1.3438	65.0739	8.43437e-66	3.50934e-64
TMEM205	374882	transmembrane protein 205	0.622986	64.999	1.00239e-65	4.16136e-64
PHPT1	29085	phosphohistidine phosphatase 1	-0.174098	-64.947	1.12982e-65	4.67992e-64
ASCL1	429	achaete-scute family bHLH transcription factor 1	-0.866275	-64.777	1.6712e-65	6.90702e-64
RPS19BP1	91582	ribosomal protein S19 binding protein 1	-0.249083	-64.7202	1.90446e-65	7.85355e-64
PEX16	9409	peroxisomal biogenesis factor 16	0.983692	64.4688	3.39765e-65	1.39801e-63
SLC16A3	9123	solute carrier family 16 member 3	2.1705	64.29	5.12863e-65	2.10558e-63
CCDC59	29080	coiled-coil domain containing 59	-0.80419	-64.2079	6.19645e-65	2.53836e-63
NDUFS4	4724	NADH:ubiquinone oxidoreductase subunit S4	-0.517825	-64.1495	7.08815e-65	2.89724e-63
VCAN	1462	versican	-1.58103	-64.0225	9.49443e-65	3.87227e-63
THOC7	80145	THO complex 7	-0.472147	-63.8848	1.30383e-64	5.30596e-63
THOC6	79228	THO complex 6	-1.04076	-63.8759	1.33074e-64	5.4036e-63
PPP1R11	6992	protein phosphatase 1 regulatory inhibitor subunit 11	-0.700014	-63.668	2.14768e-64	8.70185e-63
MRPL12	6182	mitochondrial ribosomal protein L12	-0.25973	-63.5416	2.87366e-64	1.1618e-62
ACOT7	11332	acyl-CoA thioesterase 7	0.653212	63.5201	3.01933e-64	1.21804e-62
ORMDL1	94101	ORMDL sphingolipid biosynthesis regulator 1	-0.550234	-63.4728	3.36656e-64	1.35517e-62
DNAAF3	352909	dynein axonemal assembly factor 3	3.51236	63.4312	3.70478e-64	1.48809e-62
OPTN	10133	optineurin	1.49954	63.3616	4.34911e-64	1.74312e-62
TLX2	3196	T cell leukemia homeobox 2	-0.533391	-63.3373	4.59961e-64	1.83955e-62
ABRACL	58527	ABRA C-terminal like	-0.900276	-63.2426	5.72056e-64	2.28293e-62
LRRTM1	347730	leucine rich repeat transmembrane neuronal 1	-1.68402	-63.1562	6.9792e-64	2.77925e-62
ARL4D	379	ADP ribosylation factor like GTPase 4D	0.864528	62.9742	1.06117e-63	4.21671e-62
NETO2	81831	neuropilin and tolloid like 2	-1.09946	-62.9563	1.10596e-63	4.38533e-62
MRPS18B	28973	mitochondrial ribosomal protein S18B	-0.731919	-62.8783	1.32338e-63	5.23623e-62
SLC35E4	339665	solute carrier family 35 member E4	1.73318	62.7678	1.70701e-63	6.73978e-62
SLC30A3	7781	solute carrier family 30 member 3	6.41392	62.7411	1.81523e-63	7.15184e-62
ZCCHC17	51538	zinc finger CCHC-type containing 17	0.4851	62.411	3.88157e-63	1.52607e-61
ZDHHC19	131540	zinc finger DHHC-type palmitoyltransferase 19	2.93102	62.3846	4.12471e-63	1.61823e-61
GMPR	2766	guanosine monophosphate reductase	3.82955	62.3827	4.14268e-63	1.62185e-61
RAMP2	10266	receptor activity modifying protein 2	-0.998561	-62.1336	7.35148e-63	2.87203e-61
TIMM44	10469	translocase of inner mitochondrial membrane 44	-0.636219	-62.1084	7.79129e-63	3.03746e-61
PGPEP1	54858	pyroglutamyl-peptidase I	1.88863	61.9928	1.01664e-62	3.95509e-61
ACVR2B	93	activin A receptor type 2B	-1.20108	-61.874	1.33656e-62	5.18883e-61
FBXO2	26232	F-box protein 2	2.36382	61.8718	1.34324e-62	5.20387e-61
MPP1	4354	MAGUK p55 scaffold protein 1	1.93995	61.7499	1.77881e-62	6.87694e-61
BOD1	91272	biorientation of chromosomes in cell division 1	-0.600407	-61.7158	1.92403e-62	7.4229e-61
TIMM8B	26521	translocase of inner mitochondrial membrane 8 homolog B	-0.280843	-61.5316	2.94055e-62	1.13211e-60
YWHAE	7531	tyrosine 3-monooxygenase/tryptophan 5-monooxygenase activation protein epsilon	-0.321779	-61.4818	3.2976e-62	1.26695e-60
NBEA	26960	neurobeachin	-1.11384	-61.4583	3.48096e-62	1.33463e-60
NDUFAF6	137682	NADH:ubiquinone oxidoreductase complex assembly factor 6	-1.02562	-61.3964	4.01444e-62	1.536e-60
ATP5MC1	516	ATP synthase membrane subunit c locus 1	-0.117742	-61.2999	5.01269e-62	1.914e-60
TMEM98	26022	transmembrane protein 98	-0.637052	-61.229	5.90203e-62	2.24895e-60
KRT10	3858	keratin 10	0.561616	61.1942	6.39473e-62	2.4317e-60
RPL21	6144	ribosomal protein L21	-0.0340642	-60.9318	1.17011e-61	4.44044e-60
ECHDC1	55862	ethylmalonyl-CoA decarboxylase 1	-0.927822	-60.8699	1.34925e-61	5.10979e-60
TMEM92	162461	transmembrane protein 92	6.31033	60.7731	1.68602e-61	6.37219e-60
DNAJC7	7266	DnaJ heat shock protein family (Hsp40) member C7	-0.482635	-60.6646	2.16478e-61	8.16499e-60
COLEC11	78989	collectin subfamily member 11	-0.873914	-60.6031	2.49421e-61	9.38844e-60
CALM2	805	calmodulin 2	-0.233201	-60.5722	2.67804e-61	1.006e-59
DAP3	7818	death associated protein 3	0.520368	60.4432	3.6038e-61	1.35102e-59
TUBA4A	7277	tubulin alpha 4a	3.81447	59.8917	1.28335e-60	4.80142e-59
EML5	161436	EMAP like 5	-1.73255	-59.7201	1.90516e-60	7.1135e-59
SLC25A10	1468	solute carrier family 25 member 10	1.2352	59.6298	2.34521e-60	8.73898e-59
CNOT7	29883	CCR4-NOT transcription complex subunit 7	-0.455473	-59.58	2.63023e-60	9.7814e-59
SKA2	348235	spindle and kinetochore associated complex subunit 2	-0.455606	-59.571	2.68559e-60	9.96728e-59
PHTF1	10745	putative homeodomain transcription factor 1	-1.06176	-59.3975	4.00369e-60	1.48297e-58
RAB13	5872	RAB13, member RAS oncogene family	0.466686	59.3775	4.19282e-60	1.54992e-58
ARID1B	57492	AT-rich interaction domain 1B	-1.06518	-59.0969	7.99973e-60	2.95131e-58
NRTN	4902	neurturin	4.36252	58.7891	1.62527e-59	5.98415e-58
HMGN3	9324	high mobility group nucleosomal binding domain 3	-0.197933	-58.6848	2.0662e-59	7.59256e-58
STX1A	6804	syntaxin 1A	1.44265	58.5953	2.53933e-59	9.31272e-58
CNPY3	10695	canopy FGF signaling regulator 3	-0.835537	-58.5525	2.80195e-59	1.02556e-57
SFXN3	81855	sideroflexin 3	2.47966	58.5264	2.9757e-59	1.08701e-57
ATP6V0B	533	ATPase H+ transporting V0 subunit b	0.27906	58.4506	3.54291e-59	1.29167e-57
BCAN	63827	brevican	3.02329	58.3791	4.17711e-59	1.51989e-57
CEP19	84984	centrosomal protein 19	1.71071	58.3754	4.21326e-59	1.53005e-57
CPLX2	10814	complexin 2	-1.50495	-58.197	6.35321e-59	2.30267e-57
RPL8	6132	ribosomal protein L8	0.0351204	58.1107	7.75022e-59	2.80353e-57
SLC9A3R1	9368	SLC9A3 regulator 1	0.575308	57.8838	1.30673e-58	4.7177e-57
PPP1R14A	94274	protein phosphatase 1 regulatory inhibitor subunit 14A	0.675436	57.7285	1.86873e-58	6.7336e-57
CHPF	79586	chondroitin polymerizing factor	1.54564	57.6611	2.18211e-58	7.84758e-57
ADNP	23394	activity dependent neuroprotector homeobox	-1.445	-57.6058	2.47838e-58	8.8958e-57
AMN	215	ATP binding cassette subfamily D member 1	3.39421	57.4782	3.32529e-58	1.19126e-56
TESC	54997	tescalcin	0.951079	57.4599	3.46806e-58	1.24002e-56
ID3	3399	inhibitor of DNA binding 3, HLH protein	0.281213	57.4348	3.67487e-58	1.31143e-56
HNRNPA3	220988	heterogeneous nuclear ribonucleoprotein A3	-0.438371	-57.3473	4.49457e-58	1.60088e-56
SFRP1	6422	secreted frizzled related protein 1	0.763863	57.2106	6.158e-58	2.18916e-56
ACIN1	22985	apoptotic chromatin condensation inducer 1	-0.900629	-57.1623	6.88204e-58	2.44187e-56
FGFR4	2264	fibroblast growth factor receptor 4	2.38152	57.0862	8.19929e-58	2.90371e-56
RPL22L1	200916	ribosomal protein L22 like 1	-0.469034	-57.0804	8.3096e-58	2.93717e-56
FADS2	5913	receptor associated protein of the synapse	-1.77518	-57.051	8.89171e-58	3.13695e-56
BZW2	28969	basic leucine zipper and W2 domains 2	0.473947	56.9795	1.04838e-57	3.6916e-56
PCBP1	5093	poly(rC) binding protein 1	-0.386863	-56.9776	1.05299e-57	3.70084e-56
NDUFB10	4716	NADH:ubiquinone oxidoreductase subunit B10	0.240947	56.8034	1.57247e-57	5.51612e-56
HNRNPA0	10949	heterogeneous nuclear ribonucleoprotein A0	-0.317855	-56.7688	1.70279e-57	5.96202e-56
HCFC1R1	54985	host cell factor C1 regulator 1	0.678429	56.7311	1.85725e-57	6.4906e-56
SNF8	11267	SNF8 subunit of ESCRT-II	0.2721	56.6443	2.26829e-57	7.91214e-56
PPIC	5480	peptidylprolyl isomerase C	2.90879	56.6176	2.41202e-57	8.39278e-56
C4orf48	401115	chromosome 4 open reading frame 48	0.424707	56.6171	2.41512e-57	8.39278e-56
COX7A2L	9167	cytochrome c oxidase subunit 7A2 like	0.163521	56.6145	2.4292e-57	8.42592e-56
HYKK	123688	hydroxylysine kinase	3.11099	56.6003	2.51016e-57	8.69051e-56
SLC25A26	115286	solute carrier family 25 member 26	-0.767405	-56.4422	3.61206e-57	1.24625e-55
USB1	79650	U6 snRNA biogenesis phosphodiesterase 1	0.641372	56.4421	3.6131e-57	1.24625e-55
RHOBTB3	22836	Rho related BTB domain containing 3	-0.481075	-56.3424	4.54573e-57	1.56503e-55
KANSL1	284058	KAT8 regulatory NSL complex subunit 1	-0.742696	-56.3192	4.79516e-57	1.64785e-55
COL1A1	1277	collagen type I alpha 1 chain	3.12654	56.1542	7.0119e-57	2.40517e-55
CRNDE	643911	colorectal neoplasia differentially expressed	-0.363568	-56.1288	7.43295e-57	2.5449e-55
SSBP4	170463	single stranded DNA binding protein 4	-0.316786	-56.0568	8.77399e-57	2.99851e-55
EFNA4	1945	ephrin A4	1.79507	56.0486	8.94164e-57	3.05018e-55
NACA	4666	nascent polypeptide associated complex subunit alpha	-0.0764332	-56.0209	9.52937e-57	3.24471e-55
JUNB	3726	JunB proto-oncogene, AP-1 transcription factor subunit	0.951539	55.9706	1.07008e-56	3.63691e-55
NQO2	4835	N-ribosyldihydronicotinamide:quinone reductase 2	1.3635	55.9457	1.13322e-56	3.84447e-55
TOX2	84969	TOX high mobility group box family member 2	3.72586	55.7279	1.87127e-56	6.33672e-55
BCL7A	605	BAF chromatin remodeling complex subunit BCL7A	-0.885705	-55.6576	2.19983e-56	7.43573e-55
C22orf39	128977	chromosome 22 open reading frame 39	-0.470012	-55.5573	2.77155e-56	9.3512e-55
COX8A	1351	cytochrome c oxidase subunit 8A	-0.100753	-55.3217	4.76808e-56	1.60583e-54
CHD4	1108	chromodomain helicase DNA binding protein 4	-0.554345	-55.2162	6.07818e-56	2.04335e-54
ETNK2	55224	ethanolamine kinase 2	1.53914	55.0098	9.7777e-56	3.2811e-54
PSMG4	389362	proteasome assembly chaperone 4	-0.779564	-54.8544	1.39843e-55	4.68422e-54
METTL23	124512	methyltransferase like 23	0.746738	54.8456	1.42686e-55	4.77084e-54
FOXM1	2305	forkhead box M1	-0.890492	-54.8158	1.52831e-55	5.10086e-54
CD320	51293	CD320 molecule	-0.48046	-54.7802	1.65868e-55	5.52606e-54
RNASEH1-AS1	100506054	RNASEH1 divergent transcript	-1.06857	-54.704	1.97705e-55	6.57493e-54
RUNDC3A	10900	RUN domain containing 3A	0.942628	54.6024	2.49804e-55	8.29269e-54
ENDOG	2021	endonuclease G	-0.802137	-54.5949	2.54142e-55	8.42164e-54
TSPO	706	translocator protein	0.456339	54.4993	3.16735e-55	1.04771e-53
RCC1L	81554	RCC1 like	-1.5233	-54.3512	4.45441e-55	1.47083e-53
CTCF	10664	CCCTC-binding factor	-0.993142	-54.3263	4.71694e-55	1.55475e-53
ST6GALNAC4	27090	ST6 N-acetylgalactosaminide alpha-2,6-sialyltransferase 4	1.3195	54.265	5.43208e-55	1.78729e-53
STAG1	10274	stromal antigen 1	-1.35244	-54.0532	8.8464e-55	2.90553e-53
CDKN2D	1032	cyclin dependent kinase inhibitor 2D	1.01391	54.0505	8.90322e-55	2.91903e-53
ATP6V0D1	9114	ATPase H+ transporting V0 subunit d1	1.01715	53.9079	1.23611e-54	4.04558e-53
RBM8A	9939	RNA binding motif protein 8A	-0.351818	-53.9039	1.24762e-54	4.07608e-53
RNASET2	8635	ribonuclease T2	1.10727	53.7327	1.85065e-54	6.0356e-53
SHISA5	51246	shisa family member 5	-0.830106	-53.7282	1.86995e-54	6.08784e-53
KCTD15	79047	potassium channel tetramerization domain containing 15	-2.36004	-53.5283	2.96279e-54	9.62879e-53
SELENOM	140606	selenoprotein M	0.573296	53.5177	3.03595e-54	9.84932e-53
MRPL47	57129	mitochondrial ribosomal protein L47	-0.383621	-53.3361	4.61195e-54	1.49361e-52
MRPS35	28957	mitochondrial ribosomal protein S28	-0.775144	-53.2726	5.33778e-54	1.72567e-52
NDUFS2	4720	NADH:ubiquinone oxidoreductase core subunit S2	-0.744462	-53.2652	5.4303e-54	1.75252e-52
CDIPT	10423	CDP-diacylglycerol--inositol 3-phosphatidyltransferase	0.810097	53.242	5.72841e-54	1.84552e-52
NPC2	10577	NPC intracellular cholesterol transporter 2	1.71789	53.219	6.0395e-54	1.94237e-52
LIMD2	80774	LIM domain containing 2	-0.410158	-53.1292	7.42725e-54	2.38456e-52
TMEM179B	374395	transmembrane protein 179B	0.773154	53.1233	7.5277e-54	2.41263e-52
COX5A	9377	cytochrome c oxidase subunit 5A	0.160621	53.0825	8.26929e-54	2.64574e-52
GFRA2	2675	GDNF family receptor alpha 2	-1.14937	-53.0452	9.01208e-54	2.87844e-52
PHF5A	84844	PHD finger protein 5A	-0.618991	-52.8031	1.5737e-53	5.01773e-52
LBH	81606	LBH regulator of WNT signaling pathway	3.12278	52.7795	1.66134e-53	5.28806e-52
SMCO4	56935	single-pass membrane protein with coiled-coil domains 4	-0.617556	-52.5515	2.80841e-53	8.9239e-52
DKC1	1736	dyskerin pseudouridine synthase 1	-0.597329	-52.4559	3.50036e-53	1.11036e-51
CHD9	80205	chromodomain helicase DNA binding protein 9	-0.8947	-52.3756	4.21088e-53	1.33347e-51
MANBAL	63905	mannosidase beta like	-0.686522	-52.3367	4.60527e-53	1.45588e-51
UPF3A	65110	UPF3A regulator of nonsense mediated mRNA decay	-0.420297	-52.2458	5.67811e-53	1.79198e-51
CTSH	1512	cathepsin H	1.3869	52.2225	5.99168e-53	1.88773e-51
PCDH17	27253	protocadherin 17	1.67255	52.2132	6.12051e-53	1.92506e-51
ATP5ME	521	ATP synthase membrane subunit e	-0.237369	-52.1359	7.31324e-53	2.29631e-51
TAF9B	51616	TATA-box binding protein associated factor 9b	-1.17223	-51.9414	1.14453e-52	3.58768e-51
TMX4	56255	thioredoxin related transmembrane protein 4	-0.949044	-51.9161	1.21323e-52	3.79661e-51
PBDC1	51260	polysaccharide biosynthesis domain containing 1	-1.45399	-51.8373	1.45454e-52	4.54408e-51
STC1	6781	stanniocalcin 1	1.88878	51.7377	1.8294e-52	5.70557e-51
LDHB	3945	lactate dehydrogenase B	0.129507	51.6936	2.02477e-52	6.30432e-51
THUMPD3-AS1	440944	THUMPD3 antisense RNA 1	-0.486486	-51.6832	2.07415e-52	6.44725e-51
SMARCD1	6602	SWI/SNF related, matrix associated, actin dependent regulator of chromatin, subfamily d, member 1	-0.924893	-51.6182	2.40857e-52	7.47421e-51
ITPKA	3706	inositol-trisphosphate 3-kinase A	4.17417	51.6058	2.47842e-52	7.67813e-51
LLGL2	3993	LLGL scribble cell polarity complex component 2	4.14875	51.5457	2.84632e-52	8.80319e-51
UCK2	7371	uridine-cytidine kinase 2	-0.824068	-51.4767	3.33682e-52	1.0303e-50
HAGH	3029	hydroxyacylglutathione hydrolase	0.559218	51.4131	3.86307e-52	1.19081e-50
CCDC151	115948	outer dynein arm docking complex subunit 3	2.98966	51.3793	4.17516e-52	1.28488e-50
MYL12B	103910	myosin light chain 12B	0.493039	51.308	4.92026e-52	1.51168e-50
LAMTOR1	55004	late endosomal/lysosomal adaptor, MAPK and MTOR activator 1	-0.299739	-51.1624	6.88069e-52	2.1105e-50
SND1	27044	staphylococcal nuclease and tudor domain containing 1	0.73208	51.1366	7.30068e-52	2.23562e-50
DAAM1	23002	dishevelled associated activator of morphogenesis 1	1.36845	51.1248	7.5028e-52	2.29373e-50
GLRX	2745	glutaredoxin	0.759844	51.0703	8.50586e-52	2.5961e-50
LAYN	143903	layilin	1.03024	51.0334	9.26037e-52	2.81793e-50
CKB	1120	choline kinase beta	0.368598	51.0332	9.26303e-52	2.81793e-50
TMED2	10959	transmembrane p24 trafficking protein 2	0.349453	51.028	9.37604e-52	2.84765e-50
ZBED3	84327	zinc finger BED-type containing 3	-1.81698	-51.0202	9.54614e-52	2.89457e-50
RAD23A	5886	RAD23 homolog A, nucleotide excision repair protein	-0.387416	-50.9876	1.02901e-51	3.11506e-50
RPS9	6203	ribosomal protein S9	0.0530286	50.9834	1.03893e-51	3.13997e-50
PTPMT1	114971	protein tyrosine phosphatase mitochondrial 1	-0.938982	-50.7769	1.67155e-51	5.04375e-50
CISD2	493856	CDGSH iron sulfur domain 2	-0.488197	-50.4962	3.19008e-51	9.61012e-50
OAZ1	4946	ornithine decarboxylase antizyme 1	0.0933186	50.4884	3.24778e-51	9.76809e-50
CMTM7	112616	CKLF like MARVEL transmembrane domain containing 7	-0.826759	-50.4864	3.26285e-51	9.79752e-50
TBL1XR1	79718	TBL1X receptor 1	-0.823792	-50.4421	3.61319e-51	1.0832e-49
SIPA1	6494	signal-induced proliferation-associated 1	1.61869	50.2726	5.33812e-51	1.59773e-49
SNCB	6620	synuclein beta	1.07923	50.2541	5.57006e-51	1.66447e-49
RPL3	6122	ribosomal protein L3	0.0529578	50.2531	5.5832e-51	1.66571e-49
ENSG00000273015	unknown.ENSG00000273015		-1.0485	-50.2216	6.00397e-51	1.78837e-49
FUS	2521	FUS RNA binding protein	-0.367814	-50.1963	6.36283e-51	1.89223e-49
FADS3	3995	fatty acid desaturase 3	1.56553	50.1841	6.54495e-51	1.94327e-49
PITX3	5309	paired like homeodomain 3	5.19454	50.151	7.06328e-51	2.09382e-49
ITPA	3704	inosine triphosphatase	-0.607189	-49.9188	1.20567e-50	3.56835e-49
ZDHHC4	55146	zinc finger DHHC-type palmitoyltransferase 4	-0.462035	-49.8553	1.39552e-50	4.11731e-49
CD82	3732	CD82 molecule	3.51195	49.8552	1.39559e-50	4.11731e-49
CLDN6	9074	claudin 6	4.83909	49.8488	1.4164e-50	4.1721e-49
EMC4	51234	ER membrane protein complex subunit 4	-0.340544	-49.7248	1.88442e-50	5.54187e-49
CCDC58	131076	mitochondrial matrix import factor 23	-1.0796	-49.5587	2.7623e-50	8.11077e-49
PLCD3	113026	phospholipase C delta 3	1.92293	49.5515	2.80849e-50	8.23335e-49
SH3GLB2	56904	SH3 domain containing GRB2 like, endophilin B2	0.926494	49.4925	3.21734e-50	9.41707e-49
ARMCX6	54470	armadillo repeat containing X-linked 6	-0.883083	-49.4632	3.44158e-50	1.00575e-48
SNTA1	6640	syntrophin alpha 1	1.89429	49.4593	3.47305e-50	1.01335e-48
PRDX6	9588	peroxiredoxin 6	0.312445	49.4428	3.60717e-50	1.05083e-48
PRRT4	401399	proline rich transmembrane protein 4	-1.42336	-49.4326	3.6928e-50	1.07409e-48
MYCNOS	10408	MYCN opposite strand	-0.24835	-49.229	5.9022e-50	1.71404e-48
ENSG00000277969	unknown.ENSG00000277969		1.56535	49.2202	6.02219e-50	1.74615e-48
PGM2L1	283209	phosphoglucomutase 2 like 1	1.03682	49.0692	8.52712e-50	2.46861e-48
KDM5B	10765	lysine demethylase 5B	0.861565	49.0449	9.01707e-50	2.60638e-48
KLHL13	90293	kelch like family member 13	-1.20679	-49.0442	9.03178e-50	2.60658e-48
PCSK1N	27344	proprotein convertase subtilisin/kexin type 1 inhibitor	1.15369	49.0301	9.32976e-50	2.68839e-48
CLTB	1212	clathrin light chain B	0.466981	49.0225	9.49499e-50	2.73176e-48
LMNB1	4001	lamin B1	-1.48679	-48.904	1.24747e-49	3.58349e-48
FAU	2197	FAU ubiquitin like and ribosomal protein S30 fusion	0.0588132	48.8586	1.38487e-49	3.97204e-48
PARP1	142	poly(ADP-ribose) polymerase 1	-0.218493	-48.8252	1.49551e-49	4.28274e-48
HOOK2	29911	hook microtubule tethering protein 2	1.18091	48.7982	1.59142e-49	4.5504e-48
TSSC4	10078	tumor suppressing subtransferable candidate 4	-0.947722	-48.7821	1.65145e-49	4.71475e-48
ABHD17A	81926	abhydrolase domain containing 17A, depalmitoylase	0.605332	48.6037	2.49085e-49	7.10026e-48
SIRT2	22933	sirtuin 2	0.896186	48.5297	2.95338e-49	8.40581e-48
SYN1	6853	synapsin I	1.32687	48.4704	3.38563e-49	9.6213e-48
ZNF146	7705	zinc finger protein 146	-0.909143	-48.4523	3.52978e-49	1.00156e-47
NCOR1	9611	nuclear receptor corepressor 1	-0.492613	-48.3876	4.09647e-49	1.16058e-47
SZRD1	26099	SUZ RNA binding domain containing 1	-0.648212	-48.2109	6.15352e-49	1.74071e-47
KLHL23	151230	kelch like family member 23	-0.729569	-48.1247	7.50436e-49	2.11961e-47
CCDC12	151903	coiled-coil domain containing 12	-0.588848	-48.1106	7.75237e-49	2.18633e-47
TMEM158	25907	transmembrane protein 158	5.71586	48.0726	8.46055e-49	2.38243e-47
CALR	811	calreticulin	0.460731	47.9945	1.01282e-48	2.84771e-47
GPS2	2874	G protein pathway suppressor 2	1.06921	47.9912	1.02048e-48	2.86492e-47
SCD	6319	stearoyl-CoA desaturase	-0.692996	-47.8906	1.28643e-48	3.60608e-47
ETHE1	23474	ETHE1 persulfide dioxygenase	0.840451	47.8349	1.46246e-48	4.09335e-47
PPT1	5538	palmitoyl-protein thioesterase 1	-0.966125	-47.8235	1.50157e-48	4.19649e-47
NOA1	84273	nitric oxide associated 1	0.966291	47.7726	1.68818e-48	4.7109e-47
DTX3	196403	deltex E3 ubiquitin ligase 3	-1.00215	-47.7619	1.73007e-48	4.82057e-47
TG	7038	thyroglobulin	-1.47316	-47.6543	2.2167e-48	6.16721e-47
DUS3L	56931	dihydrouridine synthase 3 like	-1.49787	-47.6317	2.33482e-48	6.48612e-47
NIPSNAP2	2631	nipsnap homolog 2	-0.658868	-47.6281	2.35454e-48	6.53111e-47
FOXD3-AS1	100996301	FOXD3 antisense RNA 1	2.85786	47.5879	2.58313e-48	7.15451e-47
NEFH	4744	neurofilament heavy chain	-0.554527	-47.4833	3.28598e-48	9.08762e-47
RPL35A	6165	ribosomal protein L35a	-0.0312789	-47.4817	3.29805e-48	9.10744e-47
PHLDA3	23612	pleckstrin homology like domain family A member 3	-1.1754	-47.474	3.35726e-48	9.25715e-47
PTPA	5524	protein phosphatase 2 phosphatase activator	-1.33887	-47.3621	4.34403e-48	1.19603e-46
RABGGTB	5876	Rab geranylgeranyltransferase subunit beta	0.858294	47.3359	4.61401e-48	1.26848e-46
SYNGR2	9144	synaptogyrin 2	0.86519	47.3043	4.9628e-48	1.36235e-46
EIF3K	27335	eukaryotic translation initiation factor 3 subunit K	0.214955	47.2136	6.11474e-48	1.67609e-46
BEX4	56271	brain expressed X-linked 4	-0.603789	-47.1734	6.70843e-48	1.83611e-46
EIF1AX	1964	eukaryotic translation initiation factor 1A X-linked	-0.271045	-47.1706	6.7518e-48	1.84526e-46
FAM216A	29902	family with sequence similarity 216 member A	-1.2696	-47.0664	8.58179e-48	2.34195e-46
LAPTM4A	9741	lysosomal protein transmembrane 4 alpha	0.498765	46.7914	1.61656e-47	4.40507e-46
NRGN	4900	neurogranin	2.06289	46.7517	1.77129e-47	4.81963e-46
MRPL15	9801	mitochondrial ribosomal protein L19	-0.675402	-46.7335	1.84724e-47	5.01893e-46
STMN2	11075	stathmin 2	0.386415	46.732	1.85371e-47	5.02913e-46
PTBP1	5725	polypyrimidine tract binding protein 1	-0.620314	-46.6936	2.02466e-47	5.48492e-46
CAPZA1	829	capping actin protein of muscle Z-line subunit alpha 1	-0.550137	-46.6899	2.04213e-47	5.52416e-46
PPP2R3C	55012	protein phosphatase 2 regulatory subunit B''gamma	-0.636535	-46.6869	2.0564e-47	5.55467e-46
SRSF2	6427	serine and arginine rich splicing factor 2	-0.221102	-46.5367	2.90607e-47	7.83837e-46
SENP6	26054	SUMO specific peptidase 6	-1.51136	-46.527	2.97163e-47	8.00356e-46
KIF21A	55605	kinesin family member 21A	-0.773482	-46.4264	3.74637e-47	1.00756e-45
PRRC2C	23215	proline rich coiled-coil 2C	-0.282204	-46.2988	5.02573e-47	1.34968e-45
POLD2	5425	DNA polymerase delta 2, accessory subunit	-0.221711	-46.2862	5.17328e-47	1.38729e-45
EIF3M	10480	eukaryotic translation initiation factor 3 subunit M	0.342969	46.2537	5.57558e-47	1.49302e-45
NEU1	4758	neuraminidase 1	1.04501	46.2436	5.70635e-47	1.52583e-45
RAB1B	81876	RAB1B, member RAS oncogene family	-1.17065	-46.2318	5.86413e-47	1.56576e-45
EBNA1BP2	10969	EBNA1 binding protein 2	0.327155	46.1632	6.86777e-47	1.83111e-45
LMO4	8048	cysteine and glycine rich protein 3	0.503169	45.9398	1.1487e-46	3.0583e-45
CHRNA5	1138	cholinergic receptor nicotinic alpha 5 subunit	0.797444	45.8546	1.39775e-46	3.71604e-45
DENR	8562	density regulated re-initiation and release factor	-0.432325	-45.8533	1.4017e-46	3.72123e-45
PRH1	5554	proline rich protein HaeIII subfamily 1	-1.0589	-45.8391	1.44846e-46	3.83986e-45
NUP62	23636	nucleoporin 62	-0.86527	-45.6693	2.14154e-46	5.66912e-45
NDUFS5	4725	NADH:ubiquinone oxidoreductase subunit S5	-0.108033	-45.655	2.21301e-46	5.84998e-45
LCMT1	51451	leucine carboxyl methyltransferase 1	0.5946	45.6037	2.49041e-46	6.57391e-45
DLK1	8788	delta like non-canonical Notch ligand 1	-0.152274	-45.6	2.512e-46	6.62148e-45
ZMYND11	10771	zinc finger MYND-type containing 11	-1.90658	-45.563	2.73523e-46	7.19966e-45
SUN1	23353	Sad1 and UNC84 domain containing 1	0.667313	45.5275	2.9684e-46	7.80236e-45
HDHD5	27440	haloacid dehalogenase like hydrolase domain containing 5	-0.525196	-45.5203	3.01786e-46	7.92114e-45
SAMD1	90378	sterile alpha motif domain containing 1	-1.25274	-45.4799	3.31188e-46	8.6806e-45
SLC5A6	8884	solute carrier family 5 member 6	-1.02944	-45.4004	3.97784e-46	1.04114e-44
DNAJA1	3301	DnaJ heat shock protein family (Hsp40) member A1	-0.4747	-45.3539	4.42741e-46	1.15718e-44
ISG20L2	81875	interferon stimulated exonuclease gene 20 like 2	0.576064	45.3114	4.88177e-46	1.27414e-44
GCDH	2639	glutaryl-CoA dehydrogenase	1.29354	45.2923	5.10162e-46	1.32965e-44
IGSF8	93185	immunoglobulin superfamily member 8	2.45904	45.0984	7.97244e-46	2.07496e-44
AGRN	375790	agrin	3.0421	45.0168	9.62046e-46	2.50038e-44
GTSE1	51512	G2 and S-phase expressed 1	-0.803252	-44.9499	1.1222e-45	2.91254e-44
MAP4K3-DT	728730	MAP4K3 divergent transcript	1.25955	44.908	1.23586e-45	3.20305e-44
ENSG00000260136	unknown.ENSG00000260136		-2.20529	-44.8259	1.49325e-45	3.86475e-44
ELP6	54859	elongator acetyltransferase complex subunit 6	-0.744287	-44.8238	1.5004e-45	3.87784e-44
TYMP	1890	thymidine phosphorylase	-1.19306	-44.7629	1.72606e-45	4.45486e-44
PAQR5	54852	progestin and adipoQ receptor family member 5	2.08202	44.7115	1.94304e-45	5.00793e-44
SMIM1	388588	small integral membrane protein 1 (Vel blood group)	2.81964	44.6665	2.15503e-45	5.54658e-44
TWIST1	7291	twist family bHLH transcription factor 1	-0.619327	-44.5901	2.57005e-45	6.6056e-44
RPL7	6129	ribosomal protein L7	0.0385027	44.5824	2.61603e-45	6.71448e-44
DDR2	4921	discoidin domain receptor tyrosine kinase 2	-0.941614	-44.575	2.6608e-45	6.81994e-44
EIF4E	1977	eukaryotic translation initiation factor 4E	-0.530186	-44.5685	2.70075e-45	6.91281e-44
MFSD12	126321	major facilitator superfamily domain containing 12	1.12161	44.5342	2.92257e-45	7.47027e-44
CKAP4	10970	cytoskeleton associated protein 4	-0.973724	-44.5024	3.14494e-45	8.02759e-44
VIPR2	7434	vasoactive intestinal peptide receptor 2	3.09978	44.4609	3.46033e-45	8.82051e-44
MTREX	23517	Mtr4 exosome RNA helicase	-0.967019	-44.3481	4.48672e-45	1.14211e-43
SNRPG	6637	small nuclear ribonucleoprotein polypeptide G	-0.176315	-44.2877	5.15554e-45	1.31057e-43
SEPTIN6	23157	septin 6	0.650895	44.2547	5.56281e-45	1.41216e-43
RND2	8153	Rho family GTPase 2	0.57576	44.2013	6.29017e-45	1.59463e-43
UNG	7374	uracil DNA glycosylase	-1.01583	-44.134	7.34455e-45	1.85938e-43
RPL10A	4736	ribosomal protein L10a	0.0517476	44.0959	8.0192e-45	2.02741e-43
AMN1	196394	antagonist of mitotic exit network 1 homolog	1.00364	44.0441	9.03431e-45	2.28095e-43
SEPTIN4	5414	septin 4	3.85919	44.0259	9.42198e-45	2.37559e-43
KHSRP	8570	KH-type splicing regulatory protein	-0.594309	-44.0022	9.94957e-45	2.50521e-43
QPRT	23475	quinolinate phosphoribosyltransferase	-0.485414	-43.9585	1.10036e-44	2.76684e-43
ARPC1B	10095	actin related protein 2/3 complex subunit 1B	0.575026	43.9523	1.11599e-44	2.80235e-43
ADAR	103	adenosine deaminase RNA specific	-0.618945	-43.9272	1.18251e-44	2.96539e-43
MMP9	4318	matrix metallopeptidase 9	3.0108	43.8948	1.27405e-44	3.19062e-43
SDF2L1	23753	stromal cell derived factor 2 like 1	0.312053	43.8864	1.29888e-44	3.24843e-43
HMG20B	10362	high mobility group 20B	0.676374	43.8475	1.42066e-44	3.5482e-43
HSPA8	3312	heat shock protein family A (Hsp70) member 8	0.345276	43.7827	1.64943e-44	4.11404e-43
HERPUD1	9709	homocysteine inducible ER protein with ubiquitin like domain 1	0.78276	43.7788	1.66416e-44	4.1452e-43
MARCH2	51257	membrane associated ring-CH-type finger 2	1.66787	43.7638	1.72274e-44	4.28537e-43
HOXC4	3221	homeobox C4	-1.00749	-43.7496	1.77985e-44	4.42151e-43
NDUFA1	4694	NADH:ubiquinone oxidoreductase subunit A1	-0.229309	-43.663	2.17294e-44	5.39081e-43
PYM1	84305	PYM homolog 1, exon junction complex associated factor	-1.03863	-43.5991	2.5169e-44	6.2358e-43
STAT3	6774	signal transducer and activator of transcription 3	0.772173	43.5978	2.52484e-44	6.24712e-43
MSRB1	51734	methionine sulfoxide reductase B1	0.742008	43.557	2.77348e-44	6.85318e-43
MCOLN1	57192	mucolipin TRP cation channel 1	0.872858	43.5549	2.78702e-44	6.87749e-43
KCNS3	3790	potassium voltage-gated channel modifier subfamily S member 3	2.93784	43.538	2.89732e-44	7.14019e-43
COX7B	1349	cytochrome c oxidase subunit 7B	-0.134788	-43.5287	2.95998e-44	7.28493e-43
CHN1	1123	chimerin 1	-0.794721	-43.5281	2.96421e-44	7.28567e-43
REPIN1	29803	replication initiator 1	-0.616471	-43.5181	3.03353e-44	7.44618e-43
TMA16	55319	translation machinery associated 16 homolog	-0.68918	-43.4544	3.51266e-44	8.61089e-43
ZMYND8	23613	zinc finger MYND-type containing 8	-1.66562	-43.4521	3.53063e-44	8.64352e-43
NAE1	8883	NEDD8 activating enzyme E1 subunit 1	-0.760745	-43.439	3.63934e-44	8.89793e-43
ENSG00000236154	unknown.ENSG00000236154		3.26721	43.4321	3.69778e-44	9.02891e-43
SERBP1	26135	SERPINE1 mRNA binding protein 1	-0.169795	-43.4064	3.92267e-44	9.56544e-43
CTNNBIP1	56998	catenin beta interacting protein 1	1.17072	43.399	3.99006e-44	9.71701e-43
C16orf87	388272	chromosome 16 open reading frame 87	0.659469	43.3635	4.33013e-44	1.05314e-42
CAP1	5652	serine protease 8	0.565713	43.3209	4.77634e-44	1.16014e-42
YWHAZ	7534	tyrosine 3-monooxygenase/tryptophan 5-monooxygenase activation protein zeta	-0.303288	-43.2826	5.21712e-44	1.26554e-42
SPCS2	9789	signal peptidase complex subunit 2	-0.452047	-43.243	5.71453e-44	1.38439e-42
SEPTIN11	55752	septin 11	-0.564741	-43.2406	5.7469e-44	1.39042e-42
LINC00665	100506930	long intergenic non-protein coding RNA 665	-0.628551	-43.1898	6.45944e-44	1.56078e-42
ID1	3397	inhibitor of DNA binding 1, HLH protein	0.557449	43.1079	7.80034e-44	1.88233e-42
SREK1	140890	splicing regulatory glutamic acid and lysine rich protein 1	-0.985451	-43.0926	8.07988e-44	1.94725e-42
CARD19	84270	caspase recruitment domain family member 19	1.0765	43.012	9.7272e-44	2.34121e-42
PEMT	4582	mucin 1, cell surface associated	-0.767302	-42.9669	1.07927e-43	2.59429e-42
ARL4C	10123	ADP ribosylation factor like GTPase 4C	1.25443	42.9449	1.13518e-43	2.72516e-42
SRSF6	6431	serine and arginine rich splicing factor 6	-0.592594	-42.8616	1.3753e-43	3.29735e-42
PITPNC1	26207	phosphatidylinositol transfer protein cytoplasmic 1	-1.2519	-42.8263	1.49188e-43	3.57076e-42
ATOX1	475	antioxidant 1 copper chaperone	0.211562	42.8259	1.49319e-43	3.57076e-42
OLA1	29789	Obg like ATPase 1	0.376641	42.768	1.7059e-43	4.07418e-42
HNRNPC	3183	heterogeneous nuclear ribonucleoprotein C	-0.203967	-42.7495	1.78028e-43	4.24637e-42
CHMP4B	29082	charged multivesicular body protein 4A	0.581862	42.7237	1.88931e-43	4.50063e-42
URI1	8725	URI1 prefoldin like chaperone	-0.326856	-42.4829	3.28952e-43	7.82611e-42
EIF3L	51386	eukaryotic translation initiation factor 3 subunit L	0.140104	42.4433	3.60356e-43	8.56225e-42
LSM2	57819	LSM2 homolog, U6 small nuclear RNA and mRNA degradation associated	-0.239084	-42.4284	3.72927e-43	8.84963e-42
RANGRF	29098	RAN guanine nucleotide release factor	-0.483059	-42.4271	3.7403e-43	8.86446e-42
COA4	51287	cytochrome c oxidase assembly factor 4 homolog	-0.285893	-42.4177	3.82214e-43	9.04687e-42
LANCL2	55915	LanC like 2	-2.90179	-42.3883	4.09014e-43	9.66887e-42
RPS4X	6191	ribosomal protein S4 X-linked	0.0408489	42.3064	4.93863e-43	1.16598e-41
LDLR	3949	low density lipoprotein receptor	-1.89137	-42.27	5.36973e-43	1.26615e-41
SBNO1	55206	strawberry notch homolog 1	0.578744	42.2599	5.49716e-43	1.29455e-41
CWC15	51503	CWC15 spliceosome associated protein homolog	-0.369572	-42.2215	6.00504e-43	1.41236e-41
ALG14	199857	ALG14 UDP-N-acetylglucosaminyltransferase subunit	-1.67716	-42.22	6.02527e-43	1.41533e-41
RBBP4	5928	RB binding protein 4, chromatin remodeling factor	-0.469555	-42.0761	8.39272e-43	1.96895e-41
CCDC184	387856	coiled-coil domain containing 184	2.54917	42.0619	8.67087e-43	2.03163e-41
DCTN3	11258	dynactin subunit 3	0.434763	41.9354	1.16048e-42	2.71564e-41
UBE2L3	7332	ubiquitin conjugating enzyme E2 L3	-0.264801	-41.9235	1.1927e-42	2.78752e-41
LINC00667	339290	long intergenic non-protein coding RNA 667	1.18912	41.899	1.26182e-42	2.94535e-41
PAIP2B	400961	poly(A) binding protein interacting protein 2B	2.45942	41.8333	1.46784e-42	3.42196e-41
TMX2	51075	thioredoxin related transmembrane protein 2	-0.709841	-41.8098	1.54964e-42	3.6065e-41
DGCR6	8214	DiGeorge syndrome critical region gene 6	1.30686	41.8094	1.55089e-42	3.6065e-41
SPINK2	6691	serine peptidase inhibitor Kazal type 2	3.80613	41.7553	1.75655e-42	4.07964e-41
THAP7-AS1	439931	THAP7 antisense RNA 1	1.31445	41.67	2.13801e-42	4.95938e-41
PLAAT3	11145	phospholipase A and acyltransferase 3	2.76746	41.6498	2.23988e-42	5.18919e-41
EIF2S2	8894	eukaryotic translation initiation factor 2 subunit beta	-0.224344	-41.6389	2.29651e-42	5.31375e-41
CAMK2N1	55450	calcium/calmodulin dependent protein kinase II inhibitor 1	-0.564506	-41.6185	2.40702e-42	5.56253e-41
STAC2	342667	SH3 and cysteine rich domain 2	2.38488	41.5933	2.55094e-42	5.88778e-41
NAA50	80218	N-alpha-acetyltransferase 50, NatE catalytic subunit	-0.509356	-41.5738	2.6683e-42	6.15102e-41
COX4I1	1327	cytochrome c oxidase subunit 4I1	0.095716	41.5673	2.70816e-42	6.23516e-41
PKIB	5570	cAMP-dependent protein kinase inhibitor beta	2.16288	41.5313	2.94225e-42	6.76573e-41
ARID1A	8289	AT-rich interaction domain 1A	-0.967009	-41.5058	3.12029e-42	7.16624e-41
ERI3	79033	ERI1 exoribonuclease family member 3	-0.410152	-41.4548	3.50875e-42	8.04844e-41
TLNRD1	59274	talin rod domain containing 1	-1.0684	-41.4388	3.64108e-42	8.34166e-41
XRCC5	7520	X-ray repair cross complementing 5	-0.449982	-41.4365	3.66037e-42	8.37552e-41
TCEAL4	79921	transcription elongation factor A like 4	-0.377763	-41.2929	5.09462e-42	1.1643e-40
RRBP1	6238	ribosome binding protein 1	1.16213	41.2605	5.48908e-42	1.2529e-40
CUL1	8454	cullin 1	-1.21849	-41.2007	6.29921e-42	1.43605e-40
MRPS33	51650	mitochondrial ribosomal protein S33	-0.279275	-41.1713	6.7403e-42	1.53472e-40
HMX2	3167	H6 family homeobox 2	4.6618	41.1637	6.86024e-42	1.56012e-40
SNAP29	9342	synaptosome associated protein 29	0.758442	41.1436	7.18459e-42	1.63188e-40
EFCAB2	84288	EF-hand calcium binding domain 2	-1.1574	-41.1289	7.43147e-42	1.68589e-40
COMMD7	149951	COMM domain containing 7	-0.596891	-41.0553	8.80341e-42	1.99469e-40
DCTN6	10671	dynactin subunit 6	-1.18681	-40.9974	1.00608e-41	2.27681e-40
RSL1D1	26156	ribosomal L1 domain containing 1	-0.273347	-40.9915	1.01977e-41	2.30498e-40
MAP2K3	5606	mitogen-activated protein kinase kinase 3	1.03227	40.9893	1.02487e-41	2.31369e-40
AAK1	22848	AP2 associated kinase 1	0.612682	40.9313	1.17148e-41	2.64146e-40
TCF4	6925	transcription factor 4	-0.456183	-40.8561	1.39292e-41	3.13694e-40
DYNLT1	6993	dynein light chain Tctex-type 1	0.28849	40.8388	1.44944e-41	3.26028e-40
CCDC43	124808	coiled-coil domain containing 43	-0.810111	-40.8058	1.56371e-41	3.51305e-40
NPAS1	4861	neuronal PAS domain protein 1	2.77156	40.7951	1.60289e-41	3.59671e-40
KCNIP4	80333	potassium voltage-gated channel interacting protein 4	-1.04993	-40.7857	1.63777e-41	3.67055e-40
NUDT3	11165	nudix hydrolase 3	-0.896944	-40.7658	1.71458e-41	3.83806e-40
ARID5B	84159	AT-rich interaction domain 5B	3.29517	40.683	2.07476e-41	4.6387e-40
IGF2BP3	10643	insulin like growth factor 2 mRNA binding protein 3	-1.02287	-40.6578	2.19896e-41	4.91049e-40
EWSR1	2130	EWS RNA binding protein 1	-0.485419	-40.6418	2.28163e-41	5.08897e-40
GCH1	2643	GTP cyclohydrolase 1	1.60244	40.5514	2.80913e-41	6.25798e-40
GSN	2934	gelsolin	3.99316	40.5375	2.90052e-41	6.45384e-40
IFT20	90410	intraflagellar transport 20	0.478179	40.52	3.02002e-41	6.71168e-40
STX3	6809	syntaxin 3	2.25281	40.5135	3.06518e-41	6.80027e-40
RSF1	51773	remodeling and spacing factor 1	-0.482568	-40.5133	3.06721e-41	6.80027e-40
SEC62	7095	SEC62 homolog, preprotein translocation factor	-0.274153	-40.4988	3.17069e-41	7.02129e-40
PPM1N	147699	protein phosphatase, Mg2+/Mn2+ dependent 1N (putative)	1.51356	40.4653	3.42545e-41	7.5764e-40
ARFGAP2	84364	ADP ribosylation factor GTPase activating protein 2	-1.02639	-40.4631	3.44256e-41	7.60518e-40
LAMTOR4	389541	late endosomal/lysosomal adaptor, MAPK and MTOR activator 4	-0.416633	-40.4484	3.56121e-41	7.85795e-40
LAMTOR5	10542	late endosomal/lysosomal adaptor, MAPK and MTOR activator 5	-0.151382	-40.3543	4.4232e-41	9.74837e-40
CPNE3	8895	copine 3	0.949307	40.3212	4.77352e-41	1.0508e-39
MAPRE3	22924	microtubule associated protein RP/EB family member 3	0.982704	40.2812	5.23396e-41	1.15079e-39
MGST3	4259	microsomal glutathione S-transferase 3	0.299772	40.1257	7.48606e-41	1.64401e-39
CARHSP1	23589	calcium regulated heat stable protein 1	0.388619	40.054	8.83167e-41	1.93723e-39
COX7C	1350	cytochrome c oxidase subunit 7C	-0.0776995	-40.0452	9.01172e-41	1.97439e-39
CREB3	10488	cAMP responsive element binding protein 3	0.821388	40.042	9.07849e-41	1.98667e-39
MYLIP	29116	myosin regulatory light chain interacting protein	1.6003	40.0316	9.29746e-41	2.03219e-39
TMA7	51372	translation machinery associated 7 homolog	-0.0972493	-39.9525	1.11562e-40	2.43559e-39
UBE2J1	51465	ubiquitin conjugating enzyme E2 J1	-1.14205	-39.9425	1.14158e-40	2.48934e-39
MBD3	53615	methyl-CpG binding domain protein 3	-1.5372	-39.9137	1.21988e-40	2.65697e-39
PLIN5	440503	perilipin 5	3.35136	39.873	1.33981e-40	2.91475e-39
CDK5	1020	cyclin dependent kinase 5	0.713792	39.8312	1.47502e-40	3.20514e-39
NHP2	55651	NHP2 ribonucleoprotein	-0.0924923	-39.7971	1.59559e-40	3.46308e-39
ZNF131	7690	zinc finger protein 131	-0.929703	-39.7255	1.88149e-40	4.07883e-39
PRR7	80758	proline rich 7, synaptic	-0.701129	-39.5311	2.94351e-40	6.37372e-39
BIK	638	BCL2 interacting killer	4.43871	39.5161	3.04748e-40	6.59116e-39
SLC35A4	113829	solute carrier family 35 member A4	-0.785446	-39.4946	3.20148e-40	6.91617e-39
SMAP2	10902	bromodomain containing 8	0.777118	39.4775	3.33049e-40	7.18649e-39
KLF7	8609	Kruppel like factor 7	-1.10268	-39.461	3.45964e-40	7.45652e-39
C4orf3	401152	chromosome 4 open reading frame 3	-0.276674	-39.4432	3.60449e-40	7.75968e-39
ENY2	56943	ENY2 transcription and export complex 2 subunit	-0.239512	-39.3951	4.02586e-40	8.65676e-39
HSD11B1L	374875	hydroxysteroid 11-beta dehydrogenase 1 like	1.13069	39.3502	4.46484e-40	9.58959e-39
FAM163A	148753	family with sequence similarity 163 member A	-1.94962	-39.3083	4.9173e-40	1.05492e-38
TOMM7	54543	translocase of outer mitochondrial membrane 7	-0.0865248	-39.245	5.68827e-40	1.21891e-38
TARBP2	6895	TARBP2 subunit of RISC loading complex	-1.02586	-39.2395	5.76162e-40	1.2332e-38
CLPP	8192	caseinolytic mitochondrial matrix peptidase proteolytic subunit	-0.449665	-39.2025	6.27264e-40	1.34103e-38
FUBP1	8880	far upstream element binding protein 1	-1.12314	-39.1801	6.60475e-40	1.41041e-38
MAPK8IP2	23542	mitogen-activated protein kinase 8 interacting protein 2	-0.883994	-39.1688	6.77893e-40	1.44594e-38
OGFOD3	79701	2-oxoglutarate and iron dependent oxygenase domain containing 3	-0.786157	-39.1478	7.11613e-40	1.51612e-38
STX7	8417	syntaxin 7	1.28167	39.1428	7.19846e-40	1.5319e-38
ADAM15	8751	ADAM metallopeptidase domain 15	0.855306	39.1358	7.31547e-40	1.55502e-38
SMIM14	201895	small integral membrane protein 14	1.88684	39.1189	7.60499e-40	1.61471e-38
HPCAL4	51440	hippocalcin like 4	2.19964	39.116	7.65524e-40	1.62352e-38
MEIOC	284071	meiosis specific with coiled-coil domain	2.00106	38.9882	1.02766e-39	2.17697e-38
WIPI1	55062	WD repeat domain, phosphoinositide interacting 1	1.3167	38.9796	1.04805e-39	2.21764e-38
NKD2	85409	NKD inhibitor of WNT signaling pathway 2	2.30564	38.9788	1.05e-39	2.21923e-38
PEF1	553115	penta-EF-hand domain containing 1	-1.04408	-38.9739	1.06198e-39	2.24201e-38
KCNN3	3782	potassium calcium-activated channel subfamily N member 3	3.72652	38.9275	1.1818e-39	2.49212e-38
NUTF2	10204	nuclear transport factor 2	-0.192197	-38.9159	1.21367e-39	2.55642e-38
PRDX3	10935	peroxiredoxin 3	-0.412604	-38.9113	1.22658e-39	2.58068e-38
SMYD2	56950	SET and MYND domain containing 2	-0.509081	-38.8402	1.44462e-39	3.036e-38
EGR1	1958	early growth response 1	1.91501	38.7946	1.6049e-39	3.36903e-38
HMGB2	3148	high mobility group box 2	-0.327265	-38.7751	1.67836e-39	3.51925e-38
PTGES	9536	prostaglandin E synthase	1.79483	38.7404	1.81791e-39	3.80757e-38
PTP4A1	7803	protein tyrosine phosphatase 4A1	-0.488372	-38.6817	2.0812e-39	4.35409e-38
ALDOC	230	aldolase, fructose-bisphosphate C	1.16242	38.6646	2.16492e-39	4.52415e-38
RPL5	6125	ribosomal protein L5	0.0512092	38.6085	2.46303e-39	5.14134e-38
PET117	100303755	PET117 cytochrome c oxidase chaperone	-0.722385	-38.5619	2.74217e-39	5.71758e-38
RNF126	55658	ring finger protein 126	0.37617	38.5463	2.84219e-39	5.91947e-38
ZNF511	118472	zinc finger protein 511	-0.756831	-38.5011	3.15438e-39	6.56232e-38
RPL14	9045	ribosomal protein L14	0.0388897	38.482	3.29592e-39	6.84909e-38
ZNF385C	201181	zinc finger protein 385C	2.39653	38.4731	3.36398e-39	6.9827e-38
IMP3	10643	insulin like growth factor 2 mRNA binding protein 3	0.388433	38.4592	3.47413e-39	7.20328e-38
GSTM4	2948	glutathione S-transferase mu 4	0.81845	38.403	3.95407e-39	8.18925e-38
HES7	84667	hes family bHLH transcription factor 7	1.39769	38.3821	4.14904e-39	8.58348e-38
P2RX5	5026	purinergic receptor P2X 5	-1.46994	-38.3512	4.45431e-39	9.20475e-38
TCERG1	10915	transcription elongation regulator 1	-0.648051	-38.3385	4.58703e-39	9.46846e-38
RAB33A	9363	RAB33A, member RAS oncogene family	-1.39185	-38.2703	5.36645e-39	1.1065e-37
PET100	100131801	PET100 cytochrome c oxidase chaperone	-0.404661	-38.2355	5.81464e-39	1.19758e-37
CBX5	23468	chromobox 5	-0.404139	-38.2018	6.28324e-39	1.29266e-37
ACTB	60	actin beta	0.123355	38.1901	6.45432e-39	1.32639e-37
FOS	2353	Fos proto-oncogene, AP-1 transcription factor subunit	1.72587	38.1841	6.54497e-39	1.34353e-37
MTHFD2	10797	methylenetetrahydrofolate dehydrogenase (NADP+ dependent) 2, methenyltetrahydrofolate cyclohydrolase	-0.322104	-38.1834	6.5552e-39	1.34414e-37
HNRNPL	3191	heterogeneous nuclear ribonucleoprotein L	-0.941322	-38.1702	6.75803e-39	1.3842e-37
PSME1	5720	proteasome activator subunit 1	0.882575	38.1432	7.19115e-39	1.47129e-37
TIA1	7072	TIA1 cytotoxic granule associated RNA binding protein	-1.21711	-38.1211	7.56706e-39	1.5465e-37
SREK1IP1	285672	SREK1 interacting protein 1	-0.545031	-38.0951	8.03325e-39	1.63997e-37
EEF1A2	1917	eukaryotic translation elongation factor 1 alpha 2	0.163125	38.0071	9.83782e-39	2.00616e-37
PATZ1	23598	POZ/BTB and AT hook containing zinc finger 1	-1.5521	-37.9795	1.04845e-38	2.13568e-37
PPIL1	51645	peptidylprolyl isomerase like 1	-0.633597	-37.9302	1.1743e-38	2.38941e-37
RGS9	8787	regulator of G protein signaling 9	0.887585	37.9067	1.23969e-38	2.5197e-37
URM1	81605	ubiquitin related modifier 1	-0.595835	-37.901	1.25614e-38	2.55036e-37
CENPK	64105	centromere protein K	-0.610263	-37.8649	1.36487e-38	2.76809e-37
SNHG8	100093630	small nucleolar RNA host gene 8	-0.307118	-37.8642	1.36702e-38	2.7694e-37
SLC9B2	133308	solute carrier family 9 member B2	-1.37278	-37.8501	1.41229e-38	2.85799e-37
RITA1	84934	RBPJ interacting and tubulin associated 1	0.495029	37.8468	1.42291e-38	2.87636e-37
INTS11	54973	integrator complex subunit 11	0.697779	37.8209	1.51032e-38	3.04973e-37
TLK1	9874	tousled like kinase 1	-1.20952	-37.8118	1.54257e-38	3.11147e-37
CWC27	10283	CWC27 spliceosome associated cyclophilin	-0.615269	-37.8102	1.54824e-38	3.1195e-37
GVQW3	100506127	GVQW motif containing 3	1.43122	37.7911	1.61778e-38	3.25608e-37
TUBB2A	7280	tubulin beta 2A class IIa	0.804168	37.7241	1.88745e-38	3.79473e-37
CYB5R1	51706	cytochrome b5 reductase 1	1.10622	37.7085	1.95657e-38	3.92945e-37
CDC42EP3	10602	CDC42 effector protein 3	0.936511	37.6745	2.11583e-38	4.24471e-37
CALU	813	calumenin	0.456197	37.6304	2.34196e-38	4.69328e-37
DALRD3	55152	DALR anticodon binding domain containing 3	1.06869	37.4329	3.69088e-38	7.38852e-37
RPS7	6201	ribosomal protein S7	0.0336157	37.3487	4.48048e-38	8.95951e-37
DPP7	29952	dipeptidyl peptidase 7	-0.268148	-37.327	4.70945e-38	9.40724e-37
SEM1	7979	SEM1 26S proteasome subunit	-0.148226	-37.3017	4.99242e-38	9.96176e-37
SYT5	6861	synaptotagmin 5	0.880366	37.1621	6.88516e-38	1.37237e-36
DUSP12	11266	dual specificity phosphatase 12	-0.552018	-37.1165	7.64659e-38	1.52251e-36
DNAAF5	54919	dynein axonemal assembly factor 5	-0.759361	-37.1015	7.91642e-38	1.57418e-36
YBX3	8531	Y-box binding protein 3	1.79738	37.1011	7.92308e-38	1.57418e-36
CAPRIN1	4076	cell cycle associated protein 1	-0.626717	-37.0246	9.45033e-38	1.87561e-36
SNX5	27131	sorting nexin 5	-0.63791	-37.0139	9.68504e-38	1.92014e-36
TBX2-AS1	103689912	TBX2 antisense RNA 1	-1.02376	-37.0074	9.83038e-38	1.94688e-36
SRSF10	10772	serine and arginine rich splicing factor 10	-0.323128	-36.9955	1.01045e-37	1.99903e-36
SNAPC1	6617	small nuclear RNA activating complex polypeptide 1	1.24966	36.9625	1.09023e-37	2.15457e-36
IFT57	55081	intraflagellar transport 57	0.498869	36.922	1.19683e-37	2.36272e-36
MRPL32	64928	mitochondrial ribosomal protein L14	-0.41139	-36.858	1.3868e-37	2.73484e-36
DDX6	1656	DEAD-box helicase 6	-1.17757	-36.8247	1.49724e-37	2.94951e-36
RPS15	6209	ribosomal protein S15	0.0243154	36.8209	1.51031e-37	2.97118e-36
PIGH	5283	phosphatidylinositol glycan anchor biosynthesis class H	0.639421	36.8206	1.51145e-37	2.97118e-36
CD40	958	CD40 molecule	4.84689	36.8097	1.54993e-37	3.0436e-36
RTF1	23168	RTF1 homolog, Paf1/RNA polymerase II complex component	0.256084	36.664	2.16757e-37	4.25196e-36
SH3GL3	6457	SH3 domain containing GRB2 like 3, endophilin A3	3.49731	36.6442	2.26908e-37	4.44639e-36
MTMR2	8898	myotubularin related protein 2	-0.994453	-36.6252	2.37017e-37	4.63959e-36
ECI2	10455	enoyl-CoA delta isomerase 2	4.12991	36.6242	2.37586e-37	4.64581e-36
RPL24	6152	ribosomal protein L24	-0.0333696	-36.6043	2.48696e-37	4.85796e-36
MIF	268	anti-Mullerian hormone	-0.0871656	-36.5382	2.89583e-37	5.65067e-36
NRXN3	9369	neurexin 3	2.31191	36.5336	2.92682e-37	5.70514e-36
STMN1	3925	stathmin 1	-0.136924	-36.5227	3.00143e-37	5.84445e-36
RNASEH2B	79621	ribonuclease H2 subunit B	-0.826001	-36.3676	4.28962e-37	8.34408e-36
SESN3	143686	sestrin 3	0.972922	36.2947	5.0738e-37	9.85911e-36
PHLDA2	7262	pleckstrin homology like domain family A member 2	3.80108	36.1445	7.17008e-37	1.39179e-35
MRPS16	51021	mitochondrial ribosomal protein S16	-0.301722	-36.0715	8.48213e-37	1.64475e-35
ANKMY2	57037	ankyrin repeat and MYND domain containing 2	1.41545	36.0187	9.5787e-37	1.85545e-35
GPR155	151556	G protein-coupled receptor 155	1.86475	35.8932	1.27867e-36	2.47428e-35
ATRX	546	ATRX chromatin remodeler	-0.562007	-35.8749	1.33397e-36	2.5786e-35
RAD51AP1	10635	RAD51 associated protein 1	-0.664531	-35.8442	1.43145e-36	2.76414e-35
PLEKHJ1	55111	pleckstrin homology domain containing J1	-0.430383	-35.8426	1.43696e-36	2.7719e-35
PDE6D	5147	phosphodiesterase 6D	0.705466	35.8405	1.44377e-36	2.78214e-35
EFNB2	1948	ephrin B2	1.65444	35.7794	1.662e-36	3.19934e-35
PRKAR1B	5575	protein kinase cAMP-dependent type I regulatory subunit beta	-1.63024	-35.7298	1.86295e-36	3.58247e-35
LRRC4	64101	leucine rich repeat containing 4	-2.68989	-35.6734	2.12119e-36	4.07484e-35
TRAPPC1	58485	trafficking protein particle complex subunit 1	0.214334	35.6419	2.28079e-36	4.3769e-35
PHIP	55023	pleckstrin homology domain interacting protein	-0.662493	-35.6331	2.3276e-36	4.46211e-35
PAPOLA	10914	poly(A) polymerase alpha	-0.331574	-35.6157	2.42291e-36	4.64004e-35
CDKN1C	1028	cyclin dependent kinase inhibitor 1C	2.6216	35.5853	2.59859e-36	4.97134e-35
TMEM11	8834	transmembrane protein 11	-0.60343	-35.5837	2.60793e-36	4.98407e-35
C1orf53	388722	chromosome 1 open reading frame 53	-1.08768	-35.5795	2.6336e-36	5.02795e-35
FASN	2194	fatty acid synthase	-0.548431	-35.5733	2.67137e-36	5.09483e-35
HSP90AB1	3326	heat shock protein 90 alpha family class B member 1	0.151697	35.5701	2.69114e-36	5.12642e-35
SNRPC	3183	heterogeneous nuclear ribonucleoprotein C	-0.285671	-35.5697	2.69346e-36	5.12642e-35
TFAP4	7023	transcription factor AP-4	-1.54711	-35.5563	2.77791e-36	5.28173e-35
ABCC3	8714	ATP binding cassette subfamily C member 3	3.27223	35.5409	2.8782e-36	5.46147e-35
VPS35	55737	VPS35 retromer complex component	0.464034	35.5409	2.87833e-36	5.46147e-35
MAPK1IP1L	93487	mitogen-activated protein kinase 1 interacting protein 1 like	-0.612822	-35.5349	2.9182e-36	5.53147e-35
HSD17B11	51170	hydroxysteroid 17-beta dehydrogenase 11	-0.680728	-35.509	3.09772e-36	5.86575e-35
IFRD2	7866	interferon related developmental regulator 2	-0.570678	-35.4989	3.17027e-36	5.99702e-35
PTGES3	10728	prostaglandin E synthase 3	-0.225357	-35.4934	3.21092e-36	6.06771e-35
EPB41L2	2037	erythrocyte membrane protein band 4.1 like 2	3.73406	35.4852	3.27205e-36	6.17695e-35
VAMP2	6844	vesicle associated membrane protein 2	-0.30552	-35.4792	3.31733e-36	6.25607e-35
COX7A2	1347	cytochrome c oxidase subunit 7A2	-0.0773533	-35.4707	3.38327e-36	6.37395e-35
POLR2C	5432	RNA polymerase II subunit C	0.376453	35.4635	3.43981e-36	6.47388e-35
MSL1	339287	MSL complex subunit 1	-1.67237	-35.4496	3.55102e-36	6.67642e-35
USF2	7392	upstream transcription factor 2, c-fos interacting	-0.683506	-35.4309	3.70803e-36	6.96456e-35
EIF2AK2	5610	eukaryotic translation initiation factor 2 alpha kinase 2	-0.969841	-35.4266	3.74488e-36	7.02306e-35
LTBR	4055	lymphotoxin beta receptor	-2.19133	-35.4263	3.74674e-36	7.02306e-35
MIDN	90007	midnolin	-0.762704	-35.3664	4.30172e-36	8.05521e-35
ENSG00000237976	unknown.ENSG00000237976		-1.77088	-35.3472	4.49528e-36	8.40917e-35
PLIN3	10226	perilipin 3	1.16468	35.3395	4.57616e-36	8.55184e-35
PAG1	55824	phosphoprotein membrane anchor with glycosphingolipid microdomains 1	1.64474	35.2884	5.14806e-36	9.61092e-35
TUFM	7284	Tu translation elongation factor, mitochondrial	0.25426	35.2648	5.43539e-36	1.01371e-34
CRABP1	1381	cellular retinoic acid binding protein 1	0.385573	35.255	5.55872e-36	1.03567e-34
PLA2G12A	81579	phospholipase A2 group XIIA	1.14062	35.2384	5.77523e-36	1.07493e-34
CEBPA	1050	CCAAT enhancer binding protein alpha	2.6464	35.2052	6.23449e-36	1.15925e-34
PIP5KL1	138429	phosphatidylinositol-4-phosphate 5-kinase like 1	1.85857	35.1969	6.35438e-36	1.18036e-34
ITFG2	55846	integrin alpha FG-GAP repeat containing 2	-1.03358	-35.1859	6.51737e-36	1.20943e-34
DPH2	1802	diphthamide biosynthesis 2	-0.563494	-35.1806	6.59848e-36	1.22326e-34
AKT2	208	AKT serine/threonine kinase 2	-0.916779	-35.1716	6.7364e-36	1.24758e-34
UBL5	5300	peptidylprolyl cis/trans isomerase, NIMA-interacting 1	0.106492	35.1242	7.51356e-36	1.39012e-34
MRPS5	64969	mitochondrial ribosomal protein S5	-0.80144	-35.1172	7.63432e-36	1.41106e-34
RAB31	11031	RAB31, member RAS oncogene family	1.28301	35.101	7.9247e-36	1.46327e-34
ST3GAL6	10402	ST3 beta-galactoside alpha-2,3-sialyltransferase 6	-1.34245	-35.097	7.99873e-36	1.47547e-34
SAP18	10284	Sin3A associated protein 18	-0.231053	-34.9232	1.19344e-35	2.19928e-34
ING3	54556	inhibitor of growth family member 3	-0.733549	-34.8317	1.47343e-35	2.71255e-34
ENSG00000273199	unknown.ENSG00000273199		2.27252	34.7868	1.63383e-35	3.00485e-34
CISD3	284106	CDGSH iron sulfur domain 3	0.51845	34.7705	1.69621e-35	3.1165e-34
CYBA	1535	cytochrome b-245 alpha chain	0.623126	34.7351	1.84039e-35	3.37804e-34
SAT1	6303	spermidine/spermine N1-acetyltransferase 1	1.55334	34.7293	1.865e-35	3.41984e-34
TMEM120B	144404	transmembrane protein 120B	0.810492	34.6786	2.09627e-35	3.84012e-34
DHCR24	1718	24-dehydrocholesterol reductase	-0.483113	-34.6731	2.12266e-35	3.88463e-34
GUCY1A1	2982	guanylate cyclase 1 soluble subunit alpha 1	-1.6412	-34.6718	2.12928e-35	3.89292e-34
EEFSEC	60678	eukaryotic elongation factor, selenocysteine-tRNA specific	0.935632	34.6359	2.3128e-35	4.22427e-34
SCN9A	6335	sodium voltage-gated channel alpha subunit 9	2.01365	34.6335	2.32564e-35	4.24356e-34
COX6B2	125965	cytochrome c oxidase subunit 6B2	4.06736	34.6268	2.36182e-35	4.30534e-34
EPN1	29924	epsin 1	0.399251	34.6155	2.42365e-35	4.4137e-34
UROS	7390	uroporphyrinogen III synthase	0.378447	34.6146	2.42879e-35	4.41874e-34
CD9	928	CD9 molecule	0.579127	34.5999	2.51241e-35	4.56639e-34
WDR18	57418	WD repeat domain 18	-0.83151	-34.5975	2.52612e-35	4.58681e-34
TECR	9524	trans-2,3-enoyl-CoA reductase	0.459494	34.592	2.55858e-35	4.64121e-34
CELF1	10658	CUGBP Elav-like family member 1	-0.510514	-34.5382	2.89631e-35	5.24871e-34
PMM1	5372	phosphomannomutase 1	0.910553	34.5251	2.98453e-35	5.40331e-34
CALB1	793	calbindin 1	3.71886	34.4735	3.36149e-35	6.07984e-34
ENSG00000238045	unknown.ENSG00000238045		2.15387	34.4677	3.4061e-35	6.15453e-34
LRP10	4038	LDL receptor related protein 4	1.60215	34.355	4.41559e-35	7.97082e-34
DAZAP1	26528	DAZ associated protein 1	-0.375612	-34.3317	4.65879e-35	8.40166e-34
UBE2D4	51619	ubiquitin conjugating enzyme E2 D4 (putative)	-0.976926	-34.2822	5.22116e-35	9.40671e-34
UBC	6233	ribosomal protein S27a	0.302258	34.2794	5.25524e-35	9.45892e-34
FLYWCH2	114984	FLYWCH family member 2	0.547607	34.2623	5.46691e-35	9.83038e-34
ENAH	55740	ENAH actin regulator	-0.28336	-34.2608	5.48471e-35	9.85283e-34
FLJ20021	90024	uncharacterized LOC90024	1.8216	34.2576	5.52585e-35	9.91714e-34
PA2G4	5036	proliferation-associated 2G4	-0.24713	-34.2021	6.27916e-35	1.12582e-33
STK17A	9263	serine/threonine kinase 17a	1.0707	34.1469	7.13063e-35	1.27725e-33
KLHDC3	116138	kelch domain containing 3	-0.34444	-34.0936	8.0605e-35	1.44242e-33
DDX5	1655	DEAD-box helicase 5	-0.265283	-34.0488	8.93615e-35	1.59757e-33
AP2S1	1175	adaptor related protein complex 2 subunit sigma 1	0.186073	33.9855	1.03397e-34	1.84672e-33
GPR160	26996	G protein-coupled receptor 160	4.15284	33.9628	1.0895e-34	1.94403e-33
GALM	130589	galactose mutarotase	1.31418	33.9226	1.19507e-34	2.13035e-33
MYL12A	10627	myosin light chain 12A	0.48865	33.9204	1.20119e-34	2.1392e-33
NDUFA12	55967	NADH:ubiquinone oxidoreductase subunit A12	-0.245077	-33.9137	1.21983e-34	2.17031e-33
RGS5	8490	regulator of G protein signaling 5	-0.0839913	-33.9126	1.22296e-34	2.1738e-33
ELOF1	84337	elongation factor 1	0.281529	33.9066	1.23998e-34	2.20194e-33
DUSP26	78986	dual specificity phosphatase 26	-1.86422	-33.8728	1.3402e-34	2.37763e-33
ARL6IP4	51329	ADP ribosylation factor like GTPase 6 interacting protein 4	-0.154781	-33.8654	1.36318e-34	2.41609e-33
RAB20	55647	RAB20, member RAS oncogene family	1.74078	33.8459	1.42599e-34	2.525e-33
UBTD1	80019	ubiquitin domain containing 1	2.00958	33.8182	1.51991e-34	2.68875e-33
ATP5F1B	506	ATP synthase F1 subunit beta	0.221533	33.8063	1.56193e-34	2.76046e-33
WAC	51322	WW domain containing adaptor with coiled-coil	-0.608278	-33.7649	1.71849e-34	3.03426e-33
RTN4RL2	349667	reticulon 4 receptor like 2	1.5439	33.7131	1.93606e-34	3.41515e-33
ENSG00000264569	unknown.ENSG00000264569		2.19271	33.6927	2.02902e-34	3.57573e-33
FHL3	2275	four and a half LIM domains 3	1.11411	33.6903	2.04041e-34	3.59241e-33
SVIP	258010	small VCP interacting protein	0.337654	33.688	2.05106e-34	3.60773e-33
ATP5IF1	93974	ATP synthase inhibitory factor subunit 1	-0.196695	-33.6794	2.09205e-34	3.67634e-33
TIMP3	7078	TIMP metallopeptidase inhibitor 3	3.1479	33.6753	2.11203e-34	3.70794e-33
NPW	283869	neuropeptide W	0.809612	33.6678	2.14883e-34	3.76899e-33
KATNB1	10300	katanin regulatory subunit B1	0.611607	33.6651	2.16205e-34	3.78858e-33
VGF	7425	VGF nerve growth factor inducible	1.35255	33.6112	2.44806e-34	4.28573e-33
ARHGEF1	9138	Rho guanine nucleotide exchange factor 1	-0.773897	-33.5962	2.53403e-34	4.43205e-33
PARL	55486	presenilin associated rhomboid like	-0.287407	-33.5758	2.65565e-34	4.64038e-33
RPLP1	6176	ribosomal protein lateral stalk subunit P1	0.0259093	33.4452	3.58716e-34	6.26218e-33
PCP4L1	654790	Purkinje cell protein 4 like 1	5.48051	33.4032	3.95155e-34	6.89181e-33
GNB1	2782	G protein subunit beta 1	-0.28637	-33.3884	4.08915e-34	7.1251e-33
PSD	5662	pleckstrin and Sec7 domain containing	-1.22012	-33.3652	4.31337e-34	7.50874e-33
SNAPC5	10302	small nuclear RNA activating complex polypeptide 5	-0.668762	-33.3645	4.3206e-34	7.51429e-33
GADD45G	10912	growth arrest and DNA damage inducible gamma	1.0554	33.3609	4.356e-34	7.56876e-33
ENSG00000255079	unknown.ENSG00000255079		2.35106	33.3366	4.6071e-34	7.99757e-33
TEPP	374739	testis, prostate and placenta expressed	1.98686	33.2783	5.26835e-34	9.1369e-33
PCGF1	84759	polycomb group ring finger 1	-0.771524	-33.2355	5.81488e-34	1.00753e-32
HELLS	3070	helicase, lymphoid specific	-0.397498	-33.1921	6.42548e-34	1.11229e-32
ERG28	11161	ergosterol biosynthesis 28 homolog	-0.430132	-33.1729	6.71513e-34	1.16135e-32
CA4	762	carbonic anhydrase 4	6.08704	33.1524	7.04088e-34	1.21655e-32
UBE2E1	7324	ubiquitin conjugating enzyme E2 E1	-0.524678	-33.0801	8.31491e-34	1.43535e-32
PPFIBP1	8496	PPFIA binding protein 1	0.988566	33.0763	8.38806e-34	1.44663e-32
SMIM15	643155	small integral membrane protein 15	-0.620639	-33.0455	9.00558e-34	1.55169e-32
NXPH4	11247	neurexophilin 4	5.04068	33.0356	9.21317e-34	1.58598e-32
MYO10	4651	myosin X	2.28359	33.0105	9.762e-34	1.6789e-32
LINC01137	728431	ZC3H12A divergent transcript	3.8163	32.9561	1.10635e-33	1.90098e-32
BOP1	23246	BOP1 ribosomal biogenesis factor	0.461068	32.9149	1.21635e-33	2.08805e-32
ACP1	52	acid phosphatase 1	-0.179188	-32.9083	1.23505e-33	2.1182e-32
KCNH6	81033	potassium voltage-gated channel subfamily H member 6	2.13169	32.9047	1.24536e-33	2.1339e-32
VSTM2L	128434	V-set and transmembrane domain containing 2 like	-0.674686	-32.8955	1.27214e-33	2.17778e-32
IDH3A	3419	isocitrate dehydrogenase (NAD(+)) 3 catalytic subunit alpha	1.00078	32.8681	1.35476e-33	2.31708e-32
CHTOP	26097	chromatin target of PRMT1	-0.42773	-32.8556	1.39454e-33	2.38291e-32
PCBP3	54039	poly(rC) binding protein 3	1.43929	32.8541	1.39939e-33	2.389e-32
GUK1	2987	guanylate kinase 1	0.107699	32.8351	1.46171e-33	2.4931e-32
HAP1	328	apurinic/apyrimidinic endodeoxyribonuclease 1	3.32995	32.8116	1.54324e-33	2.62975e-32
BRD9	65980	bromodomain containing 9	-0.559032	-32.7798	1.66023e-33	2.82651e-32
ABCE1	6059	ATP binding cassette subfamily E member 1	-0.67909	-32.764	1.72169e-33	2.92845e-32
ZZZ3	26009	zinc finger ZZ-type containing 3	-1.43581	-32.7359	1.83707e-33	3.12184e-32
CCAR1	55749	cell division cycle and apoptosis regulator 1	-0.582137	-32.735	1.84086e-33	3.12542e-32
LRFN4	78999	leucine rich repeat and fibronectin type III domain containing 4	-2.10323	-32.7319	1.85409e-33	3.14501e-32
NOP10	55505	NOP10 ribonucleoprotein	-0.125275	-32.7185	1.91227e-33	3.24072e-32
IFT43	112752	intraflagellar transport 43	0.790749	32.6834	2.07308e-33	3.51004e-32
SPSB3	90864	splA/ryanodine receptor domain and SOCS box containing 3	0.936871	32.6578	2.19876e-33	3.71945e-32
TMEFF2	23671	transmembrane protein with EGF like and two follistatin like domains 2	1.46331	32.6333	2.32667e-33	3.93224e-32
LYRM4	57128	LYR motif containing 4	-0.292163	-32.6186	2.40653e-33	4.06351e-32
TMC6	11322	transmembrane channel like 6	1.609	32.5764	2.65234e-33	4.4745e-32
CD81	975	CD81 molecule	0.536651	32.5711	2.68459e-33	4.52479e-32
VPS36	51028	vacuolar protein sorting 36 homolog	-0.787922	-32.5179	3.03447e-33	5.10986e-32
TBX3	6926	T-box transcription factor 3	-0.508739	-32.4662	3.41804e-33	5.75055e-32
EEF1E1	9521	eukaryotic translation elongation factor 1 epsilon 1	-0.358818	-32.4602	3.466e-33	5.82596e-32
ARHGDIA	396	Rho GDP dissociation inhibitor alpha	-0.241863	-32.4423	3.61152e-33	6.06507e-32
ELOC	6921	elongin C	-0.186319	-32.4136	3.85872e-33	6.47434e-32
OAT	4942	ornithine aminotransferase	0.737322	32.4043	3.94189e-33	6.60793e-32
BMP7	655	bone morphogenetic protein 7	-0.570759	-32.3964	4.01387e-33	6.72251e-32
AIF1L	83543	allograft inflammatory factor 1 like	5.21658	32.3729	4.23785e-33	7.09123e-32
ENSG00000206417	unknown.ENSG00000206417		-2.78067	-32.3466	4.50207e-33	7.52658e-32
RPS20	6224	ribosomal protein S20	0.0309369	32.3175	4.81415e-33	8.04106e-32
EGFL7	51162	EGF like domain multiple 7	0.619365	32.2137	6.11428e-33	1.02035e-31
IGDCC3	9543	immunoglobulin superfamily DCC subclass member 3	-0.460982	-32.1485	7.10336e-33	1.18434e-31
SPAG6	9576	sperm associated antigen 6	3.36201	32.098	7.97968e-33	1.32926e-31
CCND3	896	cyclin D3	0.906665	32.0929	8.07491e-33	1.34391e-31
ARHGAP29	9411	Rho GTPase activating protein 29	1.39208	32.0776	8.36278e-33	1.39057e-31
COMMD4	54939	COMM domain containing 4	-0.520134	-32.0639	8.63193e-33	1.43404e-31
HNRNPM	4670	heterogeneous nuclear ribonucleoprotein M	-0.313873	-32.0445	9.02544e-33	1.49808e-31
TRPT1	83707	tRNA phosphotransferase 1	0.814429	32.033	9.26933e-33	1.53718e-31
SNHG15	285958	small nucleolar RNA host gene 15	-0.261073	-32.0054	9.87756e-33	1.63659e-31
ENSG00000239213	unknown.ENSG00000239213		1.74397	31.9796	1.04815e-32	1.7351e-31
HEY1	23462	hes related family bHLH transcription factor with YRPW motif 1	1.06061	31.969	1.07396e-32	1.77624e-31
SSRP1	6749	structure specific recognition protein 1	-0.282187	-31.9526	1.11532e-32	1.843e-31
MRPS34	65993	mitochondrial ribosomal protein S34	-0.240698	-31.93	1.17496e-32	1.93983e-31
PPP4R3B	57223	protein phosphatase 4 regulatory subunit 3B	-0.831955	-31.9271	1.18284e-32	1.9511e-31
SRSF4	6429	serine and arginine rich splicing factor 4	-0.770012	-31.9154	1.21517e-32	2.00266e-31
HBQ1	3049	hemoglobin subunit theta 1	0.85313	31.9021	1.25272e-32	2.0627e-31
CTSC	1075	cathepsin C	-0.944853	-31.9012	1.25536e-32	2.06522e-31
DMAC2L	27109	distal membrane arm assembly component 2 like	-0.708869	-31.8693	1.3511e-32	2.22075e-31
SURF1	6834	SURF1 cytochrome c oxidase assembly factor	0.325017	31.811	1.54512e-32	2.53742e-31
ORMDL2	29095	ORMDL sphingolipid biosynthesis regulator 2	0.761785	31.8043	1.56938e-32	2.57497e-31
TXNDC15	79770	thioredoxin domain containing 15	-1.61092	-31.7849	1.64081e-32	2.68979e-31
METAP2	10988	methionyl aminopeptidase 2	-0.23482	-31.7706	1.69608e-32	2.77794e-31
EFHD2	79180	EF-hand domain family member D2	0.767395	31.7393	1.82262e-32	2.98256e-31
KLF11	8462	Kruppel like factor 11	-1.7678	-31.7346	1.84244e-32	3.01234e-31
LMTK3	114783	lemur tyrosine kinase 3	3.83534	31.7293	1.86517e-32	3.04683e-31
HDAC7	9734	histone deacetylase 9	-1.62487	-31.6773	2.10246e-32	3.43143e-31
TM7SF2	7108	transmembrane 7 superfamily member 2	0.767866	31.6577	2.1994e-32	3.5865e-31
RND3	390	Rho family GTPase 3	-1.34358	-31.6457	2.26087e-32	3.68349e-31
ZRANB2	9406	zinc finger RANBP2-type containing 2	-0.494553	-31.6324	2.33129e-32	3.7949e-31
MYBL2	4605	MYB proto-oncogene like 2	-0.283464	-31.603	2.4944e-32	4.05684e-31
TMEM230	29058	transmembrane protein 230	-0.214534	-31.5973	2.5278e-32	4.10756e-31
ENSG00000224272	unknown.ENSG00000224272		-3.16315	-31.5911	2.5636e-32	4.1621e-31
MMADHC	27249	metabolism of cobalamin associated D	-0.602697	-31.5715	2.68248e-32	4.35129e-31
LARS	51520	leucyl-tRNA synthetase 1	-0.600481	-31.5615	2.74456e-32	4.44811e-31
NR1D2	9975	nuclear receptor subfamily 1 group D member 2	-1.51701	-31.4776	3.32974e-32	5.3918e-31
GNG4	2786	G protein subunit gamma 4	-0.287952	-31.4464	3.57728e-32	5.78759e-31
INPP5F	4952	OCRL inositol polyphosphate-5-phosphatase	1.0391	31.4396	3.63402e-32	5.87426e-31
CFL2	1073	cofilin 2	-0.563783	-31.4323	3.69577e-32	5.96888e-31
CARD9	64170	caspase recruitment domain family member 9	-2.07028	-31.3919	4.05633e-32	6.54551e-31
SAT2	54407	solute carrier family 38 member 2	0.716782	31.3568	4.39794e-32	7.09058e-31
LYPD3	27076	LY6/PLAUR domain containing 3	5.03084	31.3315	4.66071e-32	7.50771e-31
CADM2	253559	cell adhesion molecule 2	1.42609	31.3144	4.84793e-32	7.80253e-31
CTBP1	1487	C-terminal binding protein 1	-0.991141	-31.3057	4.94637e-32	7.95405e-31
CTNNA1	1495	catenin alpha 1	0.900394	31.2885	5.14669e-32	8.26901e-31
GRN	2896	granulin precursor	0.627633	31.2705	5.3645e-32	8.61151e-31
PCBP4	57060	poly(rC) binding protein 4	-0.51059	-31.2086	6.1853e-32	9.92053e-31
UBAP2L	9898	ubiquitin associated protein 2 like	-0.661511	-31.1841	6.54528e-32	1.04888e-30
CDK5R2	8941	cyclin dependent kinase 5 regulatory subunit 2	0.733202	31.1763	6.66359e-32	1.06692e-30
TMED1	11018	transmembrane p24 trafficking protein 1	-1.32105	-31.1352	7.32516e-32	1.17184e-30
MGAT5B	146664	alpha-1,6-mannosylglycoprotein 6-beta-N-acetylglucosaminyltransferase B	-1.2021	-31.1324	7.37168e-32	1.17826e-30
PTS	5805	6-pyruvoyltetrahydropterin synthase	-0.408319	-31.1185	7.61246e-32	1.2157e-30
BAG2	9532	BAG cochaperone 2	-0.972925	-31.0741	8.43102e-32	1.34527e-30
TMEM191B	728229	transmembrane protein 191B	2.77361	31.0436	9.04486e-32	1.44197e-30
SLC25A4	291	solute carrier family 25 member 4	0.389739	31.0403	9.1141e-32	1.45176e-30
CHD7	55636	chromodomain helicase DNA binding protein 7	-0.49117	-31.0375	9.17328e-32	1.45994e-30
NTM	50863	neurotrimin	3.28916	31.01	9.77214e-32	1.55391e-30
PRRC2A	7916	proline rich coiled-coil 2A	-0.732598	-30.97	1.07148e-31	1.70235e-30
PLCB2	5330	phospholipase C beta 2	-1.85337	-30.9319	1.16978e-31	1.85694e-30
C9orf16	79095	bublin coiled coil protein	0.284462	30.8984	1.26348e-31	2.00397e-30
HIST1H2BG	3017	H2B clustered histone 5	1.22596	30.8945	1.27504e-31	2.02058e-30
NFKBIA	4792	NFKB inhibitor alpha	-1.10598	-30.8546	1.39766e-31	2.213e-30
JMJD1C	221037	jumonji domain containing 1C	-0.938339	-30.8519	1.40651e-31	2.22512e-30
FNBP4	23360	formin binding protein 4	-0.812636	-30.8446	1.43007e-31	2.26047e-30
RAD9A	5883	RAD9 checkpoint clamp component A	0.677427	30.8359	1.45915e-31	2.30446e-30
CCDC189	90835	cilia and flagella associated protein 119	1.97393	30.8023	1.57658e-31	2.4878e-30
SERPINB9	5272	serpin family B member 9	1.43231	30.7886	1.62687e-31	2.56498e-30
GRK6	2870	G protein-coupled receptor kinase 6	0.664905	30.7857	1.6379e-31	2.58017e-30
PHOX2A	401	paired like homeobox 2A	0.221631	30.7625	1.72789e-31	2.71963e-30
SPATC1L	84221	spermatogenesis and centriole associated 1 like	0.648049	30.6536	2.22012e-31	3.49142e-30
COX6A1	1337	cytochrome c oxidase subunit 6A1	0.0878029	30.586	2.59388e-31	4.07576e-30
KEAP1	9817	kelch like ECH associated protein 1	-0.815609	-30.5688	2.69881e-31	4.23705e-30
MAP4K2	5871	mitogen-activated protein kinase kinase kinase kinase 2	1.42382	30.5561	2.77938e-31	4.35984e-30
MFGE8	4240	milk fat globule EGF and factor V/VIII domain containing	1.14835	30.5478	2.83247e-31	4.43937e-30
RAP1A	5906	RAP1A, member of RAS oncogene family	0.435441	30.5458	2.84608e-31	4.45694e-30
IFNGR2	3460	interferon gamma receptor 2	-1.01259	-30.4702	3.38692e-31	5.29942e-30
EMILIN1	11117	elastin microfibril interfacer 1	-1.26436	-30.4597	3.47012e-31	5.42502e-30
HAPLN2	60484	hyaluronan and proteoglycan link protein 2	3.38409	30.4548	3.50903e-31	5.48123e-30
CERS2	29956	ceramide synthase 2	-1.06395	-30.4412	3.6209e-31	5.65123e-30
IFT22	64792	intraflagellar transport 22	0.895603	30.3857	4.11407e-31	6.41553e-30
RASGRP2	10235	RAS guanyl releasing protein 2	1.05804	30.3518	4.44886e-31	6.93178e-30
NASP	4678	nuclear autoantigenic sperm protein	-0.405253	-30.3471	4.4971e-31	7.00106e-30
GPN1	11321	GPN-loop GTPase 1	-0.629066	-30.3117	4.87839e-31	7.58828e-30
MTHFD1L	25902	methylenetetrahydrofolate dehydrogenase (NADP+ dependent) 1 like	-1.00672	-30.2924	5.10076e-31	7.92753e-30
ETV7	51513	ETS variant transcription factor 7	3.23303	30.2811	5.23442e-31	8.12846e-30
RALGDS	5900	ral guanine nucleotide dissociation stimulator	-0.765758	-30.2545	5.56514e-31	8.63481e-30
WDR13	64743	WD repeat domain 13	-0.859575	-30.2476	5.65466e-31	8.76638e-30
ENSG00000274492	unknown.ENSG00000274492		-1.37153	-30.2445	5.69572e-31	8.82267e-30
RCN3	11123	RCAN family member 3	1.36823	30.227	5.92952e-31	9.17716e-30
ARPC5	10092	actin related protein 2/3 complex subunit 5	0.348956	30.2183	6.04966e-31	9.35529e-30
IRF3	3661	interferon regulatory factor 3	0.898774	30.1791	6.62063e-31	1.02297e-29
FAM229B	619208	family with sequence similarity 229 member B	0.578503	30.1751	6.68234e-31	1.03165e-29
OCIAD1	54940	OCIA domain containing 1	-0.462492	-30.16	6.91896e-31	1.06729e-29
ENSG00000282988	unknown.ENSG00000282988		1.64794	30.1379	7.27908e-31	1.12191e-29
TPMT	7172	thiopurine S-methyltransferase	0.757076	30.1327	7.36747e-31	1.13459e-29
MAX	4149	MYC associated factor X	0.494852	30.1302	7.41012e-31	1.14021e-29
ZCCHC24	219654	zinc finger CCHC-type containing 24	2.99422	30.1242	7.5135e-31	1.15516e-29
BCKDK	10295	branched chain keto acid dehydrogenase kinase	0.594929	30.119	7.60302e-31	1.16796e-29
EPAS1	2034	endothelial PAS domain protein 1	-0.450319	-30.1167	7.64439e-31	1.17334e-29
HPCAL1	3241	hippocalcin like 1	0.711494	30.0879	8.16747e-31	1.25259e-29
RELL2	285613	RELT like 2	0.793114	30.0773	8.36857e-31	1.28237e-29
ZNF644	84146	zinc finger protein 644	-0.865492	-30.0507	8.89892e-31	1.36252e-29
FAM220A	84792	family with sequence similarity 220 member A	1.16954	30.0187	9.57952e-31	1.46522e-29
FNDC10	643988	fibronectin type III domain containing 10	0.972563	30.0184	9.58549e-31	1.46522e-29
ENSG00000259802	unknown.ENSG00000259802		1.293	29.9703	1.07082e-30	1.63548e-29
CYB5A	1528	cytochrome b5 type A	0.465343	29.9664	1.08043e-30	1.64881e-29
DNMT3A	1788	DNA methyltransferase 3 alpha	-0.884154	-29.931	1.17209e-30	1.78722e-29
SIAH1	6477	siah E3 ubiquitin protein ligase 1	-0.788157	-29.9041	1.24705e-30	1.89997e-29
PLCL1	5334	phospholipase C like 1 (inactive)	2.24225	29.9031	1.24997e-30	1.90152e-29
MT1X	4501	metallothionein 1X	1.04644	29.903	1.25012e-30	1.90152e-29
NDUFS3	4722	NADH:ubiquinone oxidoreductase core subunit S3	-0.376149	-29.8793	1.32028e-30	2.0066e-29
SLIRP	81892	SRA stem-loop interacting RNA binding protein	-0.115276	-29.8775	1.32587e-30	2.01344e-29
HELZ2	85441	helicase with zinc finger 2	2.75471	29.8604	1.37904e-30	2.09247e-29
RGS4	5999	regulator of G protein signaling 4	-0.259219	-29.833	1.46886e-30	2.22693e-29
EXOC3-AS1	116349	EXOC3 antisense RNA 1	0.917378	29.8134	1.53662e-30	2.32776e-29
ZNF787	126208	zinc finger protein 787	-0.625245	-29.8081	1.55559e-30	2.35457e-29
CIRBP	1153	cold inducible RNA binding protein	-0.169855	-29.8014	1.57969e-30	2.38911e-29
NKILA	105416157	NF-kappaB interacting lncRNA	1.89931	29.7893	1.6246e-30	2.45503e-29
TOMM5	401505	translocase of outer mitochondrial membrane 5	-0.248631	-29.7315	1.85554e-30	2.80173e-29
MARK4	57787	microtubule affinity regulating kinase 4	1.14295	29.706	1.96801e-30	2.96913e-29
GNB1L	54584	G protein subunit beta 1 like	1.05228	29.6972	2.00798e-30	3.02698e-29
COMP	1311	cartilage oligomeric matrix protein	5.36332	29.6899	2.0422e-30	3.07606e-29
TSPAN33	340348	tetraspanin 33	1.09155	29.6705	2.13554e-30	3.21404e-29
METTL21A	151194	methyltransferase 21A, HSPA lysine	-0.6884	-29.6574	2.20099e-30	3.30986e-29
G0S2	50486	G0/G1 switch 2	-1.4842	-29.6557	2.20946e-30	3.31991e-29
ATP6V1G1	9550	ATPase H+ transporting V1 subunit G1	-0.250098	-29.6499	2.23898e-30	3.36155e-29
PRAME	23532	PRAME nuclear receptor transcriptional regulator	-0.408725	-29.5862	2.59308e-30	3.89004e-29
PNRC2	55629	proline rich nuclear receptor coactivator 2	-0.604355	-29.5682	2.70244e-30	4.05083e-29
TMEM255B	348013	transmembrane protein 255B	2.06619	29.5632	2.73373e-30	4.09441e-29
SLC25A13	10165	solute carrier family 25 member 13	-0.534296	-29.5584	2.76421e-30	4.13674e-29
KLC2	64837	kinesin light chain 2	0.966158	29.5512	2.81036e-30	4.2024e-29
CAMTA1	23261	calmodulin binding transcription activator 1	0.171039	29.5252	2.98411e-30	4.45863e-29
SEC11A	23478	SEC11 homolog A, signal peptidase complex subunit	0.184352	29.5099	3.09129e-30	4.61505e-29
FOXO1	2308	forkhead box O1	2.14301	29.4721	3.37246e-30	5.03077e-29
RSBN1L	222194	round spermatid basic protein 1 like	-0.382747	-29.4582	3.48208e-30	5.19012e-29
MTHFD2L	441024	methylenetetrahydrofolate dehydrogenase (NADP+ dependent) 2 like	-0.871713	-29.4327	3.69229e-30	5.49902e-29
RPL11	6135	ribosomal protein L11	0.0255101	29.4119	3.87357e-30	5.76439e-29
HMGCS1	3157	3-hydroxy-3-methylglutaryl-CoA synthase 1	-0.787678	-29.3969	4.00946e-30	5.96182e-29
DUT	1854	deoxyuridine triphosphatase	-0.186557	-29.3864	4.10737e-30	6.10252e-29
CYB5R3	1727	cytochrome b5 reductase 3	0.298334	29.3815	4.15403e-30	6.1669e-29
RHEBL1	121268	RHEB like 1	1.2214	29.3666	4.29895e-30	6.37695e-29
ZBTB25	7597	zinc finger and BTB domain containing 25	1.26978	29.3518	4.4485e-30	6.59352e-29
LPCAT3	10162	lysophosphatidylcholine acyltransferase 3	1.18293	29.3498	4.46902e-30	6.61865e-29
TMEM14B	81853	transmembrane protein 14B	-0.163644	-29.3452	4.51662e-30	6.68381e-29
PDLIM3	27295	PDZ and LIM domain 3	2.63405	29.3173	4.81594e-30	7.12107e-29
SARAF	51669	store-operated calcium entry associated regulatory factor	0.428632	29.2571	5.53212e-30	8.17353e-29
TPD52	7163	tumor protein D52	-0.563778	-29.2286	5.90723e-30	8.72081e-29
ASXL1	171023	ASXL transcriptional regulator 1	-0.589086	-29.1959	6.36969e-30	9.39605e-29
POLR1D	51082	RNA polymerase I and III subunit D	0.263521	29.1775	6.64468e-30	9.7939e-29
PLXND1	23129	plexin D1	-1.36139	-29.1379	7.27991e-30	1.07217e-28
GAMT	2593	guanidinoacetate N-methyltransferase	0.343492	29.0876	8.17348e-30	1.20282e-28
JPT2	90861	Jupiter microtubule associated homolog 2	-0.711066	-29.0539	8.83204e-30	1.2987e-28
TRMU	55687	tRNA mitochondrial 2-thiouridylase	-0.861563	-29.0168	9.61962e-30	1.41339e-28
C20orf27	54976	chromosome 20 open reading frame 27	0.181782	28.9761	1.05652e-29	1.5511e-28
TPD52L1	7164	TPD52 like 1	3.46912	28.9426	1.14137e-29	1.67435e-28
SRSF11	9295	serine and arginine rich splicing factor 11	-0.336586	-28.941	1.14543e-29	1.67897e-28
PQLC3	130814	solute carrier family 66 member 3	1.19416	28.936	1.15866e-29	1.69702e-28
NCS1	23413	neuronal calcium sensor 1	-0.805755	-28.9348	1.16192e-29	1.70045e-28
MYCL	4610	MYCL proto-oncogene, bHLH transcription factor	3.17145	28.9066	1.2399e-29	1.81314e-28
RPS24	6229	ribosomal protein S24	0.0261701	28.897	1.26778e-29	1.85245e-28
TUBB	7280	tubulin beta 2A class IIa	-0.138728	-28.8768	1.32787e-29	1.93873e-28
EBPL	84650	EBP like	-0.25172	-28.8592	1.3828e-29	2.01735e-28
CLTA	1211	clathrin light chain A	0.251892	28.8552	1.39588e-29	2.03483e-28
CSNK1A1	1452	casein kinase 1 alpha 1	-0.404264	-28.8486	1.41697e-29	2.06395e-28
CACNA1G	8913	calcium voltage-gated channel subunit alpha1 G	7.20414	28.8375	1.4539e-29	2.11608e-28
UBE2H	7328	ubiquitin conjugating enzyme E2 H	0.83934	28.8359	1.45911e-29	2.122e-28
DNAJC2	27000	DnaJ heat shock protein family (Hsp40) member C2	-0.648581	-28.8192	1.51635e-29	2.20352e-28
PCYOX1	51449	prenylcysteine oxidase 1	1.30276	28.8141	1.53439e-29	2.22799e-28
NAGK	55577	N-acetylglucosamine kinase	1.10858	28.8109	1.54565e-29	2.24258e-28
BNIP3L	665	BCL2 interacting protein 3 like	0.655778	28.8087	1.5536e-29	2.25235e-28
DPCD	25911	deleted in primary ciliary dyskinesia homolog (mouse)	0.550234	28.786	1.63663e-29	2.37088e-28
NDUFV2	4729	NADH:ubiquinone oxidoreductase core subunit V2	-0.201987	-28.7069	1.964e-29	2.8429e-28
YTHDC1	91746	YTH domain containing 1	-0.391138	-28.6873	2.05447e-29	2.97154e-28
DDX18	8886	DEAD-box helicase 18	-0.33314	-28.6525	2.2259e-29	3.21698e-28
ID4	3400	inhibitor of DNA binding 4, HLH protein	1.11355	28.6077	2.46795e-29	3.56402e-28
WDR6	11180	WD repeat domain 6	-1.07746	-28.6009	2.50671e-29	3.61718e-28
SCG2	4221	menin 1	1.10066	28.5989	2.51818e-29	3.63091e-28
ISOC2	79763	isochorismatase domain containing 2	-0.316173	-28.5738	2.66835e-29	3.84446e-28
RPS18	6222	ribosomal protein S18	0.0238987	28.556	2.77961e-29	4.00165e-28
CSDC2	27254	cold shock domain containing C2	1.64998	28.5433	2.86225e-29	4.11742e-28
H2AFJ	55766	H2A.J histone	1.32542	28.5292	2.95692e-29	4.25031e-28
LYPD1	116372	LY6/PLAUR domain containing 1	4.20033	28.5236	2.99501e-29	4.30174e-28
PCDH10	57575	protocadherin 10	4.03857	28.4837	3.28329e-29	4.71214e-28
LRRC73	221424	leucine rich repeat containing 73	2.49046	28.4594	3.47242e-29	4.97973e-28
FAM155A	728215	NALCN channel auxiliary factor 1	-1.12168	-28.454	3.51561e-29	5.03777e-28
MSI2	124540	musashi RNA binding protein 2	-0.607829	-28.3939	4.03741e-29	5.78103e-28
EIF2D	1939	eukaryotic translation initiation factor 2D	-0.673545	-28.3762	4.20486e-29	6.01616e-28
SFXN4	119559	sideroflexin 4	-0.640989	-28.3652	4.31359e-29	6.16696e-28
MFAP2	4237	microfibril associated protein 2	0.900122	28.3501	4.46591e-29	6.37983e-28
ARID5A	10865	AT-rich interaction domain 5A	2.19629	28.2739	5.32225e-29	7.59731e-28
TMEM45A	55076	transmembrane protein 45A	4.49872	28.264	5.44443e-29	7.76574e-28
REST	5978	RE1 silencing transcription factor	2.21389	28.2589	5.50959e-29	7.85265e-28
CLMP	79827	CXADR like membrane protein	-1.84191	-28.2397	5.75867e-29	8.20136e-28
SOX12	6666	SRY-box transcription factor 12	-0.884756	-28.2232	5.98134e-29	8.51195e-28
IER5L	389792	immediate early response 5 like	0.847911	28.1622	6.88317e-29	9.78781e-28
FAM43A	131583	family with sequence similarity 43 member A	0.854513	28.1413	7.22286e-29	1.0263e-27
PSMD6	9861	proteasome 26S subunit, non-ATPase 6	0.616997	28.1294	7.42378e-29	1.05404e-27
NR2F6	2063	nuclear receptor subfamily 2 group F member 6	-0.460967	-28.0927	8.07759e-29	1.14599e-27
KLHL42	57542	kelch like family member 42	-1.26022	-28.0856	8.21167e-29	1.16412e-27
PSMA5	5686	proteasome 20S subunit alpha 5	0.300078	28.0816	8.28779e-29	1.17402e-27
EIF2B5	8893	eukaryotic translation initiation factor 2B subunit epsilon	-0.691075	-28.0309	9.31409e-29	1.31839e-27
FAM126A	84668	family with sequence similarity 126 member A	1.04359	28.0251	9.43746e-29	1.33484e-27
MRPL34	64981	mitochondrial ribosomal protein L34	-0.26356	-28.0173	9.60894e-29	1.35806e-27
MVB12A	93343	multivesicular body subunit 12A	0.539377	28.0096	9.78224e-29	1.3815e-27
UBXN8	7993	UBX domain protein 8	-1.60641	-27.9793	1.0488e-28	1.48005e-27
SHFL	55337	shiftless antiviral inhibitor of ribosomal frameshifting	4.8974	27.973	1.06407e-28	1.50045e-27
RSRC2	65117	arginine and serine rich coiled-coil 2	-0.529059	-27.9627	1.08965e-28	1.53535e-27
MARCH3	115123	membrane associated ring-CH-type finger 3	1.68299	27.9562	1.1061e-28	1.55735e-27
SNU13	4809	small nuclear ribonucleoprotein 13	0.0999242	27.8741	1.33623e-28	1.87994e-27
HNRNPF	3185	heterogeneous nuclear ribonucleoprotein F	-0.473323	-27.8709	1.34628e-28	1.89264e-27
CASC3	22794	CASC3 exon junction complex subunit	-0.621565	-27.8573	1.3891e-28	1.95137e-27
CCDC28B	79140	coiled-coil domain containing 28B	0.433267	27.8466	1.42365e-28	1.99839e-27
CDV3	55573	CDV3 homolog	-0.279202	-27.8382	1.45138e-28	2.03576e-27
MRPL20	55052	mitochondrial ribosomal protein L20	-0.14568	-27.8333	1.46793e-28	2.05743e-27
BCAS4	55653	breast carcinoma amplified sequence 4	0.87127	27.7958	1.60041e-28	2.24142e-27
SCAF11	9169	SR-related CTD associated factor 11	-0.489535	-27.7903	1.62054e-28	2.2679e-27
ZNF280A	129025	zinc finger protein 280A	2.04842	27.7861	1.63626e-28	2.28818e-27
ZNF581	29903	coiled-coil domain containing 106	0.678759	27.7804	1.6582e-28	2.31711e-27
PLIN2	123	perilipin 2	-0.955102	-27.7658	1.71477e-28	2.39436e-27
CADM1	23705	cell adhesion molecule 1	0.811433	27.7583	1.74448e-28	2.434e-27
SDF4	51150	stromal cell derived factor 4	-0.543876	-27.6921	2.03184e-28	2.83283e-27
DNAJC19	131118	DnaJ heat shock protein family (Hsp40) member C19	-0.193369	-27.6638	2.16868e-28	3.02134e-27
DCTD	1635	dCMP deaminase	-0.647923	-27.6456	2.26157e-28	3.14838e-27
TNNT1	7138	troponin T1, slow skeletal type	0.980925	27.6425	2.27778e-28	3.16857e-27
ST6GALNAC3	256435	ST6 N-acetylgalactosaminide alpha-2,6-sialyltransferase 3	1.33704	27.6247	2.37309e-28	3.29869e-27
GPR4	2828	G protein-coupled receptor 4	2.17524	27.617	2.41551e-28	3.35514e-27
USP46	64854	ubiquitin specific peptidase 46	-1.08391	-27.6151	2.42612e-28	3.36735e-27
EIF3H	8667	eukaryotic translation initiation factor 3 subunit H	0.169099	27.6008	2.50718e-28	3.47726e-27
DYRK1B	9149	dual specificity tyrosine phosphorylation regulated kinase 1B	-1.72195	-27.5768	2.64967e-28	3.67214e-27
SERINC2	347735	serine incorporator 2	3.89364	27.575	2.66049e-28	3.68438e-27
FAM104B	90736	family with sequence similarity 104 member B	-0.637537	-27.4686	3.39937e-28	4.70411e-27
GPS1	2873	G protein pathway suppressor 1	0.451756	27.4635	3.43963e-28	4.75627e-27
DLX4	1748	distal-less homeobox 4	2.60401	27.3946	4.03082e-28	5.56961e-27
DHX58	79132	DExH-box helicase 58	4.24325	27.394	4.03688e-28	5.57384e-27
EIF4B	1975	eukaryotic translation initiation factor 4B	-0.333627	-27.3703	4.26273e-28	5.8813e-27
RGCC	28984	regulator of cell cycle	4.4944	27.3178	4.81099e-28	6.6328e-27
NT5DC2	64943	5'-nucleotidase domain containing 2	0.186051	27.3055	4.94839e-28	6.81717e-27
MSANTD3	91283	Myb/SANT DNA binding domain containing 3	-1.16361	-27.2782	5.26931e-28	7.2539e-27
NUDT1	4521	nudix hydrolase 1	-0.308906	-27.2687	5.38689e-28	7.41026e-27
ZBTB16	7704	zinc finger and BTB domain containing 16	3.17651	27.1961	6.3667e-28	8.75162e-27
NABP2	79035	nucleic acid binding protein 2	-0.315471	-27.1931	6.4099e-28	8.80448e-27
SLC27A5	10998	solute carrier family 27 member 5	0.759204	27.1882	6.48295e-28	8.89823e-27
TMEM108	66000	transmembrane protein 108	1.20527	27.065	8.61075e-28	1.181e-26
ATN1	1822	atrophin 1	-1.26358	-27.0464	8.98772e-28	1.2318e-26
LRRC10B	390205	leucine rich repeat containing 10B	3.32685	27.0448	9.01952e-28	1.23524e-26
NDUFB7	4713	NADH:ubiquinone oxidoreductase subunit B7	-0.118638	-27.0003	9.99279e-28	1.36752e-26
ENSG00000273702	unknown.ENSG00000273702		0.75446	26.9583	1.1008e-27	1.50534e-26
THUMPD2	80745	THUMP domain containing 2	-0.660142	-26.9529	1.11457e-27	1.52305e-26
PIK3CD	5293	phosphatidylinositol-4,5-bisphosphate 3-kinase catalytic subunit delta	#DIV/0!	26.9097	1.23124e-27	1.68124e-26
HACD1	9200	3-hydroxyacyl-CoA dehydratase 1	3.96347	26.9032	1.24975e-27	1.70526e-26
NCAM1	4684	neural cell adhesion molecule 1	0.576602	26.8722	1.34225e-27	1.83013e-26
ACD	65057	ACD shelterin complex subunit and telomerase recruitment factor	0.740264	26.8435	1.43374e-27	1.95344e-26
EML4	27436	EMAP like 4	0.362547	26.8297	1.48001e-27	2.01501e-26
MRPS18C	51023	mitochondrial ribosomal protein S18C	-0.334344	-26.8096	1.5504e-27	2.1093e-26
PHF23	79142	PHD finger protein 23	-0.940858	-26.7943	1.60573e-27	2.18296e-26
RBM25	58517	RNA binding motif protein 25	-0.292124	-26.7909	1.61847e-27	2.19867e-26
CDCA7	83879	cell division cycle associated 7	-0.443144	-26.7763	1.67397e-27	2.27241e-26
DDX3X	1654	DEAD-box helicase 3 X-linked	-0.617299	-26.7694	1.70042e-27	2.30663e-26
AASDHPPT	60496	aminoadipate-semialdehyde dehydrogenase-phosphopantetheinyl transferase	-0.687339	-26.705	1.97235e-27	2.67355e-26
METTL9	51108	methyltransferase like 9	-0.253888	-26.655	2.21301e-27	2.99757e-26
ATG101	60673	autophagy related 101	0.620556	26.6545	2.2155e-27	2.99876e-26
RAB26	25837	RAB26, member RAS oncogene family	2.59142	26.6441	2.26915e-27	3.06914e-26
PBRM1	55193	polybromo 1	-0.719122	-26.6409	2.28614e-27	3.08987e-26
RAB29	8934	RAB29, member RAS oncogene family	0.627436	26.6282	2.35404e-27	3.17932e-26
GFER	2671	growth factor, augmenter of liver regeneration	-0.515709	-26.5797	2.63189e-27	3.552e-26
TAGLN2	8407	transgelin 2	0.339188	26.5794	2.63382e-27	3.55202e-26
NR6A1	2649	nuclear receptor subfamily 6 group A member 1	0.814378	26.5724	2.67682e-27	3.60739e-26
BATF3	55509	basic leucine zipper ATF-like transcription factor 3	0.807225	26.5706	2.68777e-27	3.61952e-26
IDI1	3422	isopentenyl-diphosphate delta isomerase 1	-0.549693	-26.5108	3.08496e-27	4.15139e-26
NDUFAF3	25915	NADH:ubiquinone oxidoreductase complex assembly factor 3	0.379505	26.496	3.19146e-27	4.29159e-26
AIMP1	9255	aminoacyl tRNA synthetase complex interacting multifunctional protein 1	-0.361761	-26.4851	3.27253e-27	4.39741e-26
VSNL1	7447	visinin like 1	1.31977	26.4458	3.58222e-27	4.81008e-26
SLC18A3	6572	solute carrier family 18 member A3	1.07017	26.4387	3.64148e-27	4.88612e-26
APBA2	321	amyloid beta precursor protein binding family A member 2	-1.12141	-26.4069	3.91814e-27	5.25354e-26
LY6E	4061	lymphocyte antigen 6 family member E	-0.195544	-26.3727	4.23945e-27	5.68025e-26
HIP1R	9026	huntingtin interacting protein 1 related	1.76435	26.3602	4.36265e-27	5.8411e-26
FHOD1	29109	formin homology 2 domain containing 1	1.19262	26.3547	4.41864e-27	5.9118e-26
CXXC4	80319	CXXC finger protein 4	0.955843	26.3029	4.97857e-27	6.65615e-26
FEZ1	9638	fasciculation and elongation protein zeta 1	2.75273	26.2871	5.16254e-27	6.89714e-26
COMMD9	29099	COMM domain containing 9	-0.412445	-26.2467	5.6665e-27	7.56498e-26
SOCS1	8651	suppressor of cytokine signaling 1	2.48322	26.2456	5.68123e-27	7.57919e-26
CCDC86	79080	coiled-coil domain containing 86	-0.576479	-26.2295	5.89461e-27	7.85821e-26
ENSG00000272121	unknown.ENSG00000272121		1.83804	26.1941	6.39596e-27	8.52045e-26
BCAS2	10286	BCAS2 pre-mRNA processing factor	-0.493316	-26.1721	6.72848e-27	8.95699e-26
NARF	26502	nuclear prelamin A recognition factor	0.345271	26.161	6.9026e-27	9.18219e-26
DBF4	10926	DBF4 zinc finger	-0.533602	-26.152	7.04708e-27	9.36767e-26
ANKRD10	55608	ankyrin repeat domain 10	-1.07714	-26.1373	7.2901e-27	9.68378e-26
NKAIN1	79570	sodium/potassium transporting ATPase interacting 1	-0.591475	-26.1137	7.69749e-27	1.02176e-25
CREB3L1	90993	cAMP responsive element binding protein 3 like 1	3.11633	26.0933	8.06728e-27	1.07008e-25
EXOSC5	56915	exosome component 5	-0.30888	-26.0828	8.26398e-27	1.09539e-25
HOXC9	3225	homeobox C9	-0.743919	-26.0634	8.64088e-27	1.14453e-25
BABAM1	29086	BRISC and BRCA1 A complex member 1	-0.288324	-26.0452	9.01188e-27	1.19282e-25
ELOVL5	60481	ELOVL fatty acid elongase 5	0.483166	26.015	9.66036e-27	1.27774e-25
INO80B	83444	INO80 complex subunit B	1.36221	25.9805	1.04598e-26	1.3825e-25
PRCC	5546	proline rich mitotic checkpoint control factor	-0.430373	-25.9675	1.07765e-26	1.42334e-25
ABLIM3	22885	actin binding LIM protein family member 3	3.03576	25.955	1.10928e-26	1.46408e-25
EHD4	30844	EH domain containing 4	1.51427	25.8949	1.27384e-26	1.68008e-25
GART	2618	phosphoribosylglycinamide formyltransferase, phosphoribosylglycinamide synthetase, phosphoribosylaminoimidazole synthetase	-0.702129	-25.8859	1.30048e-26	1.71399e-25
KIF21B	23046	kinesin family member 21B	2.56989	25.867	1.35818e-26	1.78876e-25
AADAT	51166	aminoadipate aminotransferase	-1.28928	-25.8525	1.40449e-26	1.84739e-25
CCDC69	26112	coiled-coil domain containing 69	1.97372	25.8524	1.40468e-26	1.84739e-25
TUBA1C	84790	tubulin alpha 1c	0.400653	25.8086	1.55379e-26	2.04204e-25
SRM	6723	spermidine synthase	-0.0938642	-25.7894	1.62405e-26	2.13287e-25
EIF4A2	1974	eukaryotic translation initiation factor 4A2	0.271331	25.7681	1.70588e-26	2.23875e-25
CILP2	148113	cartilage intermediate layer protein 2	3.74301	25.7533	1.76481e-26	2.31446e-25
TNIP1	10318	TNFAIP3 interacting protein 1	-1.14081	-25.7295	1.86402e-26	2.44284e-25
BSG	682	basigin (Ok blood group)	0.195441	25.7058	1.96872e-26	2.57823e-25
FBL	2091	fibrillarin	0.149019	25.7039	1.97748e-26	2.58788e-25
KIFC2	90990	kinesin family member C2	2.32562	25.6929	2.0283e-26	2.65251e-25
PENK	5179	proenkephalin	2.92211	25.692	2.03233e-26	2.65591e-25
HADHB	3032	hydroxyacyl-CoA dehydrogenase trifunctional multienzyme complex subunit beta	0.510618	25.6621	2.17697e-26	2.84293e-25
GCA	25801	grancalcin	1.4975	25.6609	2.18327e-26	2.84915e-25
SERPINI1	5274	serpin family I member 1	2.64704	25.6545	2.21547e-26	2.88914e-25
NXT1	29107	nuclear transport factor 2 like export factor 1	-0.489917	-25.6537	2.21965e-26	2.89256e-25
C1orf61	10485	MIR9-1 host gene	0.638246	25.6421	2.27958e-26	2.96857e-25
SMARCC1	6599	SWI/SNF related, matrix associated, actin dependent regulator of chromatin subfamily c member 1	-0.357162	-25.6155	2.42389e-26	3.15428e-25
RPL13A	23521	ribosomal protein L13a	0.0279835	25.6118	2.44464e-26	3.17906e-25
NIT1	4817	nitrilase 1	1.03539	25.6041	2.48824e-26	3.2335e-25
CCND1	595	cyclin D1	-0.356027	-25.6032	2.49365e-26	3.23826e-25
RUVBL2	10856	RuvB like AAA ATPase 2	0.395526	25.5998	2.51294e-26	3.26102e-25
ARMCX2	9823	armadillo repeat containing X-linked 2	1.62227	25.5973	2.52775e-26	3.27794e-25
PTGER1	5731	prostaglandin E receptor 1	-2.03326	-25.5912	2.56334e-26	3.32178e-25
SLC35B1	10237	solute carrier family 35 member B1	-0.327848	-25.5572	2.77233e-26	3.5901e-25
R3HDM4	91300	R3H domain containing 4	0.919276	25.5221	3.00535e-26	3.88915e-25
FDX2	112812	ferredoxin 2	-0.829737	-25.5174	3.03841e-26	3.92793e-25
LTBP4	8425	latent transforming growth factor beta binding protein 4	0.950095	25.5172	3.03955e-26	3.92793e-25
RHBDD3	25807	rhomboid domain containing 3	-0.953054	-25.5115	3.07936e-26	3.9766e-25
KCNG1	3755	potassium voltage-gated channel modifier subfamily G member 1	0.929914	25.5029	3.14092e-26	4.05328e-25
TRAPPC3	27095	trafficking protein particle complex subunit 3	0.38459	25.4919	3.22195e-26	4.15494e-25
CENPM	79019	centromere protein M	-0.353627	-25.4757	3.34416e-26	4.30955e-25
SNRNP25	79622	small nuclear ribonucleoprotein U11/U12 subunit 25	-0.262508	-25.4673	3.40974e-26	4.39101e-25
ZC3H7B	23264	zinc finger CCCH-type containing 7B	-1.36779	-25.4403	3.62795e-26	4.66878e-25
RFESD	317671	Rieske Fe-S domain containing	1.07239	25.419	3.81086e-26	4.90077e-25
CNOT2	4848	CCR4-NOT transcription complex subunit 2	-0.782352	-25.4093	3.89641e-26	5.00732e-25
SSR4	6748	signal sequence receptor subunit 4	0.15428	25.4081	3.90726e-26	5.01779e-25
SIAH2	6478	siah E3 ubiquitin protein ligase 2	-0.603929	-25.3821	4.14811e-26	5.32341e-25
FAM89A	375061	family with sequence similarity 89 member A	0.439339	25.3785	4.18279e-26	5.3642e-25
PSMA1	5682	proteasome 20S subunit alpha 1	-0.357915	-25.3573	4.3926e-26	5.62939e-25
ATXN2L	11273	ataxin 2 like	-0.999293	-25.3471	4.49699e-26	5.75918e-25
ZNF714	148206	zinc finger protein 714	-0.737938	-25.337	4.60214e-26	5.88978e-25
CLU	1191	clusterin	0.739366	25.3197	4.78967e-26	6.12557e-25
POU3F2	5454	POU class 3 homeobox 2	1.3986	25.297	5.04711e-26	6.45036e-25
SLC5A5	6528	solute carrier family 5 member 5	4.44197	25.2899	5.12973e-26	6.55144e-25
ZNF207	7756	zinc finger protein 207	-0.469145	-25.2846	5.19307e-26	6.62777e-25
HS3ST2	9956	heparan sulfate-glucosamine 3-sulfotransferase 2	1.39288	25.2751	5.30753e-26	6.7692e-25
LUC7L3	51747	LUC7 like 3 pre-mRNA splicing factor	-0.19274	-25.2726	5.33818e-26	6.80361e-25
CSNK2A1	1457	casein kinase 2 alpha 1	-0.458166	-25.2702	5.36818e-26	6.83715e-25
HLA-C	3107	major histocompatibility complex, class I, C	1.62426	25.2647	5.43642e-26	6.91932e-25
PKP2	5318	plakophilin 2	1.17714	25.2619	5.47096e-26	6.95851e-25
MZT2A	653784	mitotic spindle organizing protein 2A	-0.421638	-25.2405	5.7478e-26	7.30562e-25
MRPL1	65008	mitochondrial ribosomal protein L1	-0.530589	-25.2356	5.81255e-26	7.38286e-25
PPP1CB	5500	protein phosphatase 1 catalytic subunit beta	-0.47237	-25.2243	5.96636e-26	7.57303e-25
STIM2	57620	stromal interaction molecule 2	0.978305	25.1937	6.40172e-26	8.12008e-25
IQSEC3	440073	IQ motif and Sec7 domain ArfGEF 3	1.15245	25.1929	6.414e-26	8.1301e-25
MAP2	4133	microtubule associated protein 2	-0.804778	-25.1791	6.62046e-26	8.38606e-25
CCPG1	9236	cell cycle progression 1	1.57285	25.176	6.66738e-26	8.43974e-25
FKBP2	2286	FKBP prolyl isomerase 2	-0.272137	-25.1741	6.69745e-26	8.47202e-25
MSX2	4488	msh homeobox 2	2.54907	25.1732	6.71134e-26	8.48381e-25
NUBP1	4682	NUBP iron-sulfur cluster assembly factor 1, cytosolic	-1.12156	-25.1455	7.15279e-26	9.03569e-25
ECSIT	51295	ECSIT signaling integrator	-0.643427	-25.1443	7.17261e-26	9.05457e-25
CNGB1	1258	cyclic nucleotide gated channel subunit beta 1	-2.60196	-25.1381	7.27581e-26	9.1786e-25
TENM1	10178	teneurin transmembrane protein 1	1.97257	25.1238	7.52012e-26	9.48035e-25
ANXA6	309	annexin A6	0.849069	25.0779	8.35727e-26	1.05286e-24
C1orf122	127687	chromosome 1 open reading frame 122	0.310529	25.0493	8.92634e-26	1.12379e-24
YAF2	10138	YY1 associated factor 2	-0.529972	-25.0469	8.97572e-26	1.12924e-24
SMARCD3	6604	SWI/SNF related, matrix associated, actin dependent regulator of chromatin, subfamily d, member 3	1.01376	25.0263	9.41159e-26	1.18327e-24
ENSG00000254682	unknown.ENSG00000254682		-0.7939	-25.0059	9.86573e-26	1.23953e-24
DNM3	26052	dynamin 3	1.55778	24.9898	1.02378e-25	1.28541e-24
TMEM97	27346	transmembrane protein 97	-0.215859	-24.9891	1.02536e-25	1.28652e-24
B2M	567	beta-2-microglobulin	0.200474	24.986	1.03269e-25	1.29484e-24
LGMN	5641	legumain	0.808348	24.9704	1.0706e-25	1.34146e-24
FAM200B	285550	family with sequence similarity 200 member B	-0.423947	-24.9571	1.10394e-25	1.38231e-24
EPOP	100170841	elongin BC and polycomb repressive complex 2 associated protein	0.805752	24.9429	1.14039e-25	1.42698e-24
ZFAND2A	90637	zinc finger AN1-type containing 2A	-0.462256	-24.9408	1.14602e-25	1.43307e-24
NFKB2	4791	nuclear factor kappa B subunit 2	1.96716	24.9338	1.1647e-25	1.45544e-24
SPOP	8405	speckle type BTB/POZ protein	-0.870203	-24.9204	1.20104e-25	1.49985e-24
GAR1	1258	cyclic nucleotide gated channel subunit beta 1	-0.630809	-24.8999	1.25927e-25	1.5715e-24
LDLRAP1	26119	low density lipoprotein receptor adaptor protein 1	1.60792	24.8985	1.2632e-25	1.57535e-24
LINC00476	100128782	ERCC6L2 antisense RNA 1	1.00928	24.8747	1.33459e-25	1.66327e-24
KPNA2	3838	karyopherin subunit alpha 2	0.289644	24.8684	1.35388e-25	1.68617e-24
C1orf115	79762	chromosome 1 open reading frame 115	2.4689	24.8168	1.52478e-25	1.89774e-24
ANKRD29	147463	ankyrin repeat domain 29	1.49966	24.799	1.58869e-25	1.97596e-24
SETD7	80854	SET domain containing 7, histone lysine methyltransferase	-1.0708	-24.7902	1.62116e-25	2.015e-24
GMDS	2762	GDP-mannose 4,6-dehydratase	0.987965	24.7859	1.63725e-25	2.03364e-24
CCDC92	80212	coiled-coil domain containing 92	0.739426	24.7309	1.85833e-25	2.30669e-24
ABCF1	23	ATP binding cassette subfamily F member 1	-0.366098	-24.7026	1.98339e-25	2.46028e-24
POU4F1	5457	POU class 4 homeobox 1	1.11847	24.6839	2.07058e-25	2.56672e-24
CLPB	81570	caseinolytic mitochondrial matrix peptidase chaperone subunit B	-0.556387	-24.6413	2.28387e-25	2.82922e-24
HIST1H1C	3006	H1.2 linker histone, cluster member	0.726003	24.6102	2.45363e-25	3.03749e-24
BCL2L1	598	BCL2 like 1	-1.02704	-24.6084	2.46396e-25	3.04825e-24
PPP2CA	5515	protein phosphatase 2 catalytic subunit alpha	-0.442936	-24.6056	2.47965e-25	3.06561e-24
NIPAL3	57185	NIPA like domain containing 3	1.10587	24.5986	2.5202e-25	3.11368e-24
DBNL	28988	drebrin like	0.54922	24.5932	2.55157e-25	3.15033e-24
OARD1	221443	O-acyl-ADP-ribose deacylase 1	-0.548631	-24.5853	2.59814e-25	3.20569e-24
AGPAT2	10555	1-acylglycerol-3-phosphate O-acyltransferase 2	0.463799	24.5799	2.63075e-25	3.24378e-24
DACT3	147906	dishevelled binding antagonist of beta catenin 3	1.02844	24.5694	2.69539e-25	3.32128e-24
GRIK5	2901	glutamate ionotropic receptor kainate type subunit 5	-1.44136	-24.5648	2.72386e-25	3.35412e-24
ATF7	11016	activating transcription factor 7	-1.06778	-24.5604	2.75141e-25	3.3858e-24
IER3	8870	immediate early response 3	2.68552	24.5354	2.91464e-25	3.58429e-24
FKBP1A	2280	FKBP prolyl isomerase 1A	0.128765	24.5288	2.95942e-25	3.63696e-24
MEST	4232	mesoderm specific transcript	-0.349079	-24.5253	2.98339e-25	3.66398e-24
OXA1L	5018	OXA1L mitochondrial inner membrane protein	0.398134	24.5141	3.06114e-25	3.75698e-24
EIF4G1	1981	eukaryotic translation initiation factor 4 gamma 1	-0.362875	-24.49	3.23616e-25	3.96917e-24
MTSS1	9788	MTSS I-BAR domain containing 1	1.27102	24.4709	3.3816e-25	4.1448e-24
AVEN	57099	apoptosis and caspase activation inhibitor	-1.73065	-24.4135	3.85957e-25	4.72753e-24
AHCY	191	adenosylhomocysteinase	0.299134	24.4123	3.86983e-25	4.73697e-24
SUDS3	64426	SDS3 homolog, SIN3A corepressor complex component	0.452939	24.3998	3.98331e-25	4.87266e-24
RASL10A	10633	RAS like family 10 member A	5.14374	24.3734	4.2328e-25	5.17444e-24
NPL	80896	N-acetylneuraminate pyruvate lyase	1.22442	24.3701	4.26514e-25	5.21055e-24
UBE2I	7329	ubiquitin conjugating enzyme E2 I	-0.158161	-24.3629	4.33658e-25	5.29433e-24
CDK12	51755	cyclin dependent kinase 12	-0.587237	-24.3535	4.43091e-25	5.40595e-24
PTH2	11191	phosphatase and tensin homolog pseudogene 1	4.07398	24.3408	4.56285e-25	5.56326e-24
CYP2R1	120227	cytochrome P450 family 2 subfamily R member 1	1.33288	24.3131	4.86282e-25	5.92511e-24
POP5	51367	POP5 homolog, ribonuclease P/MRP subunit	0.579065	24.2971	5.04495e-25	6.14299e-24
FNDC4	64838	fibronectin type III domain containing 4	3.49979	24.2953	5.06694e-25	6.16572e-24
HID1	283987	HID1 domain containing	1.29116	24.2725	5.33917e-25	6.49272e-24
POLR2F	5435	RNA polymerase II, I and III subunit F	0.0952303	24.2707	5.36119e-25	6.51523e-24
ENSG00000231764	unknown.ENSG00000231764		-2.13128	-24.2704	5.36529e-25	6.51594e-24
CMPK1	51727	cytidine/uridine monophosphate kinase 1	-0.538688	-24.212	6.13698e-25	7.44826e-24
COMMD2	51122	COMM domain containing 2	-0.431743	-24.1908	6.44498e-25	7.81696e-24
TCEAL3	85012	transcription elongation factor A like 3	0.642874	24.1877	6.49049e-25	7.86702e-24
EIF4EBP2	1979	eukaryotic translation initiation factor 4E binding protein 2	0.513253	24.1693	6.7712e-25	8.2019e-24
HADHA	3030	hydroxyacyl-CoA dehydrogenase trifunctional multienzyme complex subunit alpha	0.287391	24.1663	6.81835e-25	8.25363e-24
MAMSTR	284358	MEF2 activating motif and SAP domain containing transcriptional regulator	2.15635	24.1416	7.21779e-25	8.73145e-24
BRIX1	55299	biogenesis of ribosomes BRX1	-0.525095	-24.1246	7.50539e-25	9.07346e-24
ECEL1	9427	endothelin converting enzyme like 1	1.77388	24.1017	7.91248e-25	9.55936e-24
ZSCAN16-AS1	100129195	ZSCAN16 antisense RNA 1	-0.223	-24.0888	8.15169e-25	9.84196e-24
NOVA1	4857	NOVA alternative splicing regulator 1	-0.618488	-24.0589	8.73218e-25	1.0536e-23
GPX3	2878	glutathione peroxidase 3	0.711892	24.0538	8.83545e-25	1.06536e-23
OTUB1	55611	OTU deubiquitinase, ubiquitin aldehyde binding 1	-0.419515	-24.0412	9.09493e-25	1.09594e-23
MALSU1	115416	mitochondrial assembly of ribosomal large subunit 1	0.359192	24.0311	9.30902e-25	1.12101e-23
POGK	57645	pogo transposable element derived with KRAB domain	-0.967475	-24.0288	9.35863e-25	1.12625e-23
TFG	10342	trafficking from ER to golgi regulator	-0.579262	-24.0239	9.46405e-25	1.1382e-23
DNPH1	10591	2'-deoxynucleoside 5'-phosphate N-hydrolase 1	-0.452443	-24.018	9.59353e-25	1.15303e-23
CIAO2B	51647	cytosolic iron-sulfur assembly component 2B	0.148773	24.0128	9.70873e-25	1.16612e-23
ENTPD2	954	ectonucleoside triphosphate diphosphohydrolase 2	4.61393	23.993	1.01617e-24	1.21973e-23
EPHB1	2047	EPH receptor B1	4.45726	23.9872	1.0299e-24	1.23542e-23
TMEM189	387521	plasmanylethanolamine desaturase 1	0.713612	23.984	1.03762e-24	1.24386e-23
CALCOCO1	57658	calcium binding and coiled-coil domain 1	1.25211	23.9661	1.08126e-24	1.29535e-23
EHMT2	10919	euchromatic histone lysine methyltransferase 2	-0.635944	-23.9621	1.09116e-24	1.30637e-23
STX5	6811	syntaxin 5	0.958644	23.9401	1.14778e-24	1.37327e-23
NDUFA4	4697	NDUFA4 mitochondrial complex associated	-0.0522791	-23.9242	1.19073e-24	1.42363e-23
GALE	2582	UDP-galactose-4-epimerase	0.928187	23.9239	1.19141e-24	1.42363e-23
SHMT2	6472	serine hydroxymethyltransferase 2	0.638981	23.9221	1.19649e-24	1.42878e-23
PRTG	283659	protogenin	-0.921367	-23.9184	1.20684e-24	1.44021e-23
SGCB	6443	sarcoglycan beta	-0.861884	-23.9133	1.22105e-24	1.45623e-23
TTC39C	125488	tetratricopeptide repeat domain 39C	-1.08914	-23.8945	1.27489e-24	1.51947e-23
NRARP	441478	NOTCH regulated ankyrin repeat protein	1.13839	23.8386	1.45001e-24	1.72708e-23
PON2	5445	paraoxonase 2	-1.20333	-23.8382	1.45131e-24	1.72752e-23
IGBP1	3476	immunoglobulin binding protein 1	0.556881	23.8132	1.53759e-24	1.82904e-23
YY1	7528	YY1 transcription factor	-0.596597	-23.8085	1.5541e-24	1.8475e-23
ENSG00000255363	unknown.ENSG00000255363		4.07961	23.7802	1.65897e-24	1.9709e-23
REEP3	221035	receptor accessory protein 3	-0.980291	-23.7697	1.6994e-24	2.01764e-23
SCPEP1	59342	serine carboxypeptidase 1	0.678558	23.7383	1.82697e-24	2.16772e-23
JAKMIP1	152789	janus kinase and microtubule interacting protein 1	1.72873	23.7153	1.92605e-24	2.28382e-23
DSEL	92126	dermatan sulfate epimerase like	1.55599	23.7089	1.95483e-24	2.31646e-23
SNRPA	6626	small nuclear ribonucleoprotein polypeptide A	-0.431626	-23.7057	1.9693e-24	2.33212e-23
SNAI3	333929	snail family transcriptional repressor 3	4.5467	23.7025	1.98363e-24	2.3476e-23
YPEL2	388403	yippee like 2	0.925147	23.6934	2.02575e-24	2.39591e-23
GINS3	64785	GINS complex subunit 3	-1.51716	-23.6924	2.0307e-24	2.40024e-23
WDR74	54663	WD repeat domain 74	-0.550126	-23.6595	2.19045e-24	2.58741e-23
RPS16	6217	ribosomal protein S16	0.0256021	23.6182	2.40904e-24	2.84381e-23
ARHGAP45	23526	Rho GTPase activating protein 45	3.08582	23.6175	2.41271e-24	2.84632e-23
RHOB	388	ras homolog family member B	0.671966	23.5951	2.54047e-24	2.99514e-23
LOC100996732	unknown.LOC100996732		-0.322739	-23.576	2.65475e-24	3.12788e-23
EFNB3	1949	ephrin B3	1.0459	23.5372	2.90301e-24	3.41823e-23
VSIR	64115	V-set immunoregulatory receptor	1.84251	23.5224	3.00304e-24	3.53376e-23
C12orf43	64897	chromosome 12 open reading frame 43	-0.759328	-23.5182	3.03281e-24	3.56653e-23
BLVRA	644	biliverdin reductase A	0.613985	23.5086	3.10055e-24	3.64388e-23
BMF	90427	Bcl2 modifying factor	2.33987	23.5078	3.10576e-24	3.6477e-23
ENSG00000272870	unknown.ENSG00000272870		0.874614	23.4934	3.21043e-24	3.76824e-23
DAXX	1616	death domain associated protein	-0.57484	-23.4687	3.39862e-24	3.98661e-23
NCKAP1	10787	NCK associated protein 1	-0.911811	-23.4669	3.41282e-24	4.00074e-23
XPO1	7514	exportin 1	-0.669652	-23.4659	3.4204e-24	4.0071e-23
PSMA3-AS1	379025	PSMA3 antisense RNA 1	-0.570851	-23.4391	3.63837e-24	4.25977e-23
SHB	6461	SH2 domain containing adaptor protein B	0.706593	23.4364	3.66069e-24	4.2832e-23
TBX2	6909	T-box transcription factor 2	-0.561869	-23.4328	3.69128e-24	4.31627e-23
CASTOR1	652968	cytosolic arginine sensor for mTORC1 subunit 1	2.2951	23.3628	4.3376e-24	5.06882e-23
A4GALT	53947	alpha 1,4-galactosyltransferase (P blood group)	4.44878	23.3527	4.439e-24	5.18405e-23
RIPOR2	9750	RHO family interacting cell polarization regulator 2	3.95703	23.3342	4.63278e-24	5.40695e-23
APOBEC3C	27350	apolipoprotein B mRNA editing enzyme catalytic subunit 3C	-0.992555	-23.3301	4.67635e-24	5.45437e-23
JADE1	79960	jade family PHD finger 1	-0.933215	-23.3127	4.86772e-24	5.67402e-23
NDUFA9	4704	NADH:ubiquinone oxidoreductase subunit A9	-0.406169	-23.2728	5.33641e-24	6.21644e-23
TMEM206	55248	proton activated chloride channel 1	0.922183	23.2525	5.59167e-24	6.5097e-23
HDAC3	8841	histone deacetylase 3	0.441142	23.2491	5.63543e-24	6.55653e-23
KCNH2	3757	potassium voltage-gated channel subfamily H member 2	-0.661145	-23.2478	5.6517e-24	6.57134e-23
PRKACA	5566	protein kinase cAMP-activated catalytic subunit alpha	0.726295	23.2472	5.65923e-24	6.57597e-23
TMEM100	55273	transmembrane protein 100	1.34247	23.1857	6.5212e-24	7.57283e-23
HP1BP3	50809	heterochromatin protein 1 binding protein 3	-0.380077	-23.1757	6.67314e-24	7.74444e-23
ASMTL	8623	acetylserotonin O-methyltransferase like	1.43285	23.1632	6.86706e-24	7.96451e-23
BTG1	694	BTG anti-proliferation factor 1	0.39315	23.1581	6.94869e-24	8.05414e-23
KCNN1	3780	potassium calcium-activated channel subfamily N member 1	1.28705	23.1564	6.97608e-24	8.08085e-23
PPP1CC	5501	protein phosphatase 1 catalytic subunit gamma	0.206505	23.1519	7.04892e-24	8.16013e-23
TRIB2	28951	tribbles pseudokinase 2	-0.630867	-23.1498	7.08305e-24	8.19452e-23
CBR1	873	carbonyl reductase 1	0.597044	23.1494	7.08913e-24	8.19645e-23
ZFX	7543	zinc finger protein X-linked	-1.86338	-23.1392	7.25698e-24	8.38529e-23
LINC01315	102723775	long intergenic non-protein coding RNA 1315	0.384878	23.126	7.48103e-24	8.6388e-23
NEFL	4747	neurofilament light chain	0.512221	23.1249	7.50116e-24	8.65666e-23
SPR	6697	sepiapterin reductase	-1.45777	-23.1183	7.61526e-24	8.78287e-23
CRELD2	79174	cysteine rich with EGF like domains 2	0.596648	23.0765	8.3856e-24	9.6628e-23
METTL8	79828	methyltransferase 8, methylcytidine	-1.31751	-23.0763	8.38863e-24	9.6628e-23
STARD10	10809	StAR related lipid transfer domain containing 10	0.546942	23.0651	8.60742e-24	9.90868e-23
RTF2	51507	replication termination factor 2	-0.344573	-23.0625	8.65953e-24	9.96249e-23
KCNQ2	3785	potassium voltage-gated channel subfamily Q member 2	0.231551	23.0473	8.96832e-24	1.03113e-22
GNG7	2788	G protein subunit gamma 7	3.15718	23.0168	9.62155e-24	1.10555e-22
VWA5B2	90113	von Willebrand factor A domain containing 5B2	3.48665	23.0101	9.76965e-24	1.12188e-22
ARGLU1	55082	arginine and glutamate rich 1	-0.362823	-23.0085	9.80719e-24	1.12549e-22
LSM8	51691	LSM8 homolog, U6 small nuclear RNA associated	-0.265775	-23.0027	9.93775e-24	1.13977e-22
ATP6V0E2	155066	ATPase H+ transporting V0 subunit e2	0.260605	22.9932	1.0159e-23	1.16442e-22
LYST	1130	lysosomal trafficking regulator	1.55221	22.9785	1.05068e-23	1.20354e-22
SPSB2	84727	splA/ryanodine receptor domain and SOCS box containing 2	1.44983	22.9726	1.06513e-23	1.21935e-22
SLC25A42	284439	solute carrier family 25 member 42	0.968444	22.9663	1.08078e-23	1.23649e-22
LOC101928894	101928894	uncharacterized LOC101928894	3.67334	22.9621	1.09109e-23	1.24753e-22
SEC61B	10952	SEC61 translocon subunit beta	0.166581	22.9543	1.11088e-23	1.26937e-22
RAD21	5885	RAD21 cohesin complex component	-0.56713	-22.9427	1.14097e-23	1.30296e-22
FAM219B	57184	family with sequence similarity 219 member B	-0.906893	-22.9377	1.15428e-23	1.31734e-22
SCARA3	51435	scavenger receptor class A member 3	-1.61709	-22.9368	1.1566e-23	1.31918e-22
ADRA2C	152	adrenoceptor alpha 2C	-1.25454	-22.934	1.1642e-23	1.32703e-22
CENPX	201254	centromere protein X	0.172461	22.9196	1.20331e-23	1.37077e-22
ZNF217	7764	zinc finger protein 217	1.16631	22.9188	1.20556e-23	1.37249e-22
C22orf23	84645	chromosome 22 open reading frame 23	2.35457	22.9172	1.21011e-23	1.37683e-22
MOSPD3	64598	motile sperm domain containing 3	0.667397	22.9128	1.2223e-23	1.38985e-22
ZBTB2	57621	zinc finger and BTB domain containing 2	-1.83606	-22.9083	1.2351e-23	1.40353e-22
SLC6A15	55117	solute carrier family 6 member 15	-1.07282	-22.8946	1.27458e-23	1.44751e-22
PSPH	5723	phosphoserine phosphatase	-0.727508	-22.8901	1.288e-23	1.46186e-22
LRIF1	55791	ligand dependent nuclear receptor interacting factor 1	0.791609	22.8455	1.42734e-23	1.61902e-22
YJU2	55702	YJU2 splicing factor homolog	-1.18294	-22.8421	1.43853e-23	1.63071e-22
NPY	4852	neuropeptide Y	0.9971	22.8405	1.44367e-23	1.63554e-22
NOP16	51491	NOP16 nucleolar protein	-0.357421	-22.8301	1.4788e-23	1.67432e-22
ATP5MC3	518	ATP synthase membrane subunit c locus 3	0.100386	22.8181	1.52023e-23	1.72018e-22
CCBE1	147372	collagen and calcium binding EGF domains 1	2.38755	22.8132	1.53745e-23	1.7386e-22
PSIP1	11168	PC4 and SFRS1 interacting protein 1	-0.273018	-22.803	1.57394e-23	1.77879e-22
ASCC3	10973	activating signal cointegrator 1 complex subunit 3	-0.775929	-22.8001	1.58446e-23	1.78958e-22
CEP131	22994	centrosomal protein 131	0.767958	22.7988	1.58913e-23	1.79376e-22
TALDO1	6888	transaldolase 1	0.533716	22.7977	1.59319e-23	1.79726e-22
SIGIRR	59307	single Ig and TIR domain containing	1.01693	22.7713	1.69311e-23	1.90881e-22
TMEM204	79652	transmembrane protein 204	-2.81537	-22.766	1.71383e-23	1.931e-22
TRIM71	131405	tripartite motif containing 71	-2.01071	-22.7475	1.78861e-23	2.01404e-22
RALY-AS1	101926888	RALY antisense RNA 1	1.88938	22.7404	1.81802e-23	2.0459e-22
RASD2	23551	RASD family member 2	2.73985	22.7385	1.82583e-23	2.05345e-22
DOK4	55715	docking protein 4	-0.205243	-22.712	1.94097e-23	2.18162e-22
PLCD1	5333	phospholipase C delta 1	3.72689	22.7068	1.96447e-23	2.2067e-22
MCM7	4176	minichromosome maintenance complex component 7	-0.64114	-22.7023	1.98478e-23	2.22816e-22
TAF10	6881	TATA-box binding protein associated factor 10	0.583967	22.6657	2.15917e-23	2.42247e-22
ZNF556	80032	zinc finger protein 556	3.86342	22.6453	2.2631e-23	2.53755e-22
ZNHIT1	10467	zinc finger HIT-type containing 1	0.370535	22.6415	2.28285e-23	2.55815e-22
ERAL1	26284	Era like 12S mitochondrial rRNA chaperone 1	-0.663322	-22.6241	2.37634e-23	2.6613e-22
PRMT2	3275	protein arginine methyltransferase 2	-0.373046	-22.6232	2.38132e-23	2.66527e-22
LOC101930085	unknown.LOC101930085		0.916683	22.6181	2.40942e-23	2.69509e-22
JMJD8	339123	jumonji domain containing 8	-0.528772	-22.6117	2.44525e-23	2.73353e-22
ZNF358	140467	zinc finger protein 358	-0.812756	-22.6082	2.46466e-23	2.75356e-22
PARD6A	50855	par-6 family cell polarity regulator alpha	0.796959	22.5782	2.64117e-23	2.94899e-22
GRHPR	9380	glyoxylate and hydroxypyruvate reductase	0.454974	22.5765	2.65177e-23	2.95905e-22
WDYHV1	55093	N-terminal glutamine amidase 1	0.5584	22.574	2.66691e-23	2.97415e-22
DERA	51071	deoxyribose-phosphate aldolase	-0.465721	-22.5693	2.69618e-23	3.00499e-22
MAP4K4	9448	mitogen-activated protein kinase kinase kinase kinase 4	-0.898912	-22.5608	2.74941e-23	3.06247e-22
NKAIN4	128414	sodium/potassium transporting ATPase interacting 4	3.01507	22.5576	2.76943e-23	3.08292e-22
SUSD3	203328	sushi domain containing 3	3.08124	22.5394	2.88776e-23	3.21272e-22
CFAP36	112942	cilia and flagella associated protein 36	0.616178	22.5243	2.98991e-23	3.32437e-22
UBE3A	7337	ubiquitin protein ligase E3A	-0.503838	-22.5106	3.08573e-23	3.42886e-22
MAP3K3	4215	mitogen-activated protein kinase kinase kinase 3	0.865497	22.51	3.09008e-23	3.43164e-22
APEH	327	acylaminoacyl-peptide hydrolase	0.815679	22.5065	3.11512e-23	3.45738e-22
MEIS2	4212	Meis homeobox 2	-0.521164	-22.5033	3.1386e-23	3.48135e-22
SEC11C	90701	SEC11 homolog C, signal peptidase complex subunit	0.359887	22.4985	3.17344e-23	3.5179e-22
ASL	158	adenylosuccinate lyase	0.545085	22.498	3.17677e-23	3.51948e-22
MRPL23	6150	mitochondrial ribosomal protein L23	-0.38395	-22.4811	3.30259e-23	3.65669e-22
DCX	1641	doublecortin	1.32467	22.4735	3.36159e-23	3.7198e-22
CCDC47	57003	coiled-coil domain containing 47	0.61455	22.4241	3.76629e-23	4.16514e-22
GMPR2	51292	guanosine monophosphate reductase 2	0.739769	22.4088	3.90109e-23	4.31165e-22
ZFP36L1	677	ZFP36 ring finger protein like 1	4.09215	22.3827	4.14265e-23	4.5759e-22
NDUFAB1	4706	NADH:ubiquinone oxidoreductase subunit AB1	-0.152266	-22.3801	4.16736e-23	4.60046e-22
TRPM4	54795	transient receptor potential cation channel subfamily M member 4	2.66889	22.3734	4.23232e-23	4.66939e-22
GNAI2	2771	G protein subunit alpha i2	0.579059	22.3705	4.26106e-23	4.6983e-22
RNPS1	10921	RNA binding protein with serine rich domain 1	-0.128755	-22.3569	4.39594e-23	4.84414e-22
MMP17	4326	matrix metallopeptidase 17	0.933905	22.3435	4.53432e-23	4.99367e-22
CRLF1	9244	cytokine receptor like factor 1	1.37324	22.3184	4.80398e-23	5.28751e-22
CTB-178M22.2	101927862	TENM2 antisense RNA 2	1.35254	22.3083	4.91651e-23	5.40816e-22
CRAT	1384	carnitine O-acetyltransferase	1.11579	22.3076	4.92486e-23	5.41414e-22
HEXIM1	10614	HEXIM P-TEFb complex subunit 1	0.898739	22.3038	4.96869e-23	5.45909e-22
RPS2	6187	ribosomal protein S2	0.0139483	22.2612	5.48053e-23	6.01789e-22
NSMAF	8439	neutral sphingomyelinase activation associated factor	-1.72304	-22.2599	5.49723e-23	6.03265e-22
CNOT1	23019	CCR4-NOT transcription complex subunit 1	-0.505469	-22.2554	5.55417e-23	6.09153e-22
UBQLN4	56893	ubiquilin 4	-0.94366	-22.2533	5.5814e-23	6.11778e-22
CTBP2	1488	C-terminal binding protein 2	-0.597308	-22.2432	5.71214e-23	6.25739e-22
TSPAN15	23555	tetraspanin 15	0.927384	22.2313	5.87056e-23	6.42714e-22
CHCHD5	84269	coiled-coil-helix-coiled-coil-helix domain containing 5	-0.677109	-22.2273	5.92487e-23	6.48277e-22
FIZ1	84922	FLT3 interacting zinc finger 1	-2.25323	-22.2179	6.05509e-23	6.62135e-22
EMD	2010	emerin	0.453684	22.2169	6.06928e-23	6.63296e-22
NRAS	4893	NRAS proto-oncogene, GTPase	-0.429062	-22.1927	6.41704e-23	7.00888e-22
DHRS7B	25979	dehydrogenase/reductase 7B	0.975894	22.1833	6.55768e-23	7.15828e-22
CCT8	10694	chaperonin containing TCP1 subunit 8	0.262559	22.1753	6.6788e-23	7.28622e-22
WNT2B	7482	Wnt family member 2B	2.70319	22.1662	6.82096e-23	7.43693e-22
RAB3IP	117177	RAB3A interacting protein	0.722863	22.1545	7.00701e-23	7.63529e-22
ENSG00000236989	unknown.ENSG00000236989		1.56405	22.1497	7.08426e-23	7.71494e-22
TAF1D	79101	TATA-box binding protein associated factor, RNA polymerase I subunit D	-0.290134	-22.1314	7.3898e-23	8.04297e-22
KXD1	79036	KxDL motif containing 1	-0.305869	-22.1282	7.44357e-23	8.09673e-22
CCDC137	339230	coiled-coil domain containing 137	-0.572136	-22.1001	7.94168e-23	8.63349e-22
PABPC4	8761	poly(A) binding protein cytoplasmic 4	-0.251711	-22.0655	8.59951e-23	9.34316e-22
SMARCD2	6603	SWI/SNF related, matrix associated, actin dependent regulator of chromatin, subfamily d, member 2	-0.836944	-22.059	8.73016e-23	9.47955e-22
KIF3A	11127	kinesin family member 3A	0.758432	22.0469	8.97602e-23	9.74081e-22
LINC01976	107546764	long intergenic non-protein coding RNA 1976	-0.581334	-22.0337	9.25349e-23	1.00361e-21
MRPS26	64949	mitochondrial ribosomal protein S26	-0.292233	-22.0265	9.40782e-23	1.01975e-21
SLC36A4	120103	solute carrier family 36 member 4	-0.952932	-22.0171	9.61331e-23	1.04141e-21
AAMP	14	angio associated migratory cell protein	0.531435	22.0168	9.6199e-23	1.04152e-21
SEMA6C	10500	semaphorin 6C	2.56417	22.0097	9.7782e-23	1.05804e-21
ENSG00000260708	unknown.ENSG00000260708		-0.61883	-21.966	1.08146e-22	1.1695e-21
FAXC	84553	failed axon connections homolog, metaxin like GST domain containing	-1.2868	-21.9583	1.10073e-22	1.18965e-21
ENSG00000272829	unknown.ENSG00000272829		1.27819	21.9469	1.13e-22	1.22057e-21
C7orf57	136288	chromosome 7 open reading frame 57	#DIV/0!	21.9466	1.13074e-22	1.22066e-21
CHD3	1107	chromodomain helicase DNA binding protein 3	-1.05575	-21.9378	1.15394e-22	1.24498e-21
ZNF444	55311	zinc finger protein 444	-0.721177	-21.9347	1.16223e-22	1.2532e-21
OXLD1	339229	oxidoreductase like domain containing 1	0.353133	21.9301	1.17459e-22	1.26579e-21
GSTM3	2947	glutathione S-transferase mu 3	0.316363	21.9269	1.18319e-22	1.27432e-21
ETFRF1	144363	electron transfer flavoprotein regulatory factor 1	-0.503809	-21.9236	1.19225e-22	1.28333e-21
HPGD	3248	15-hydroxyprostaglandin dehydrogenase	2.70445	21.9231	1.19385e-22	1.2843e-21
DOHH	83475	deoxyhypusine hydroxylase	-0.844992	-21.9171	1.21026e-22	1.30121e-21
TLK2	11011	tousled like kinase 2	-0.907419	-21.8764	1.32923e-22	1.42828e-21
COBL	23242	cordon-bleu WH2 repeat protein	1.99028	21.858	1.38663e-22	1.4891e-21
RPS28	6234	ribosomal protein S28	0.0256926	21.8543	1.39859e-22	1.50108e-21
ENSG00000226328	unknown.ENSG00000226328		1.07887	21.84	1.44559e-22	1.55062e-21
VPS72	6944	vacuolar protein sorting 72 homolog	-0.524281	-21.8157	1.52859e-22	1.63871e-21
MAGEH1	28986	MAGE family member H1	2.21366	21.813	1.53829e-22	1.64815e-21
CPT1A	1374	carnitine palmitoyltransferase 1A	1.34128	21.7931	1.61023e-22	1.72424e-21
RNF24	11237	ring finger protein 24	0.678278	21.7882	1.62873e-22	1.74304e-21
SH3BP5	9467	SH3 domain binding protein 5	0.921326	21.7736	1.6841e-22	1.80126e-21
TGM2	7052	transglutaminase 2	3.29216	21.7726	1.68809e-22	1.80448e-21
COMTD1	118881	catechol-O-methyltransferase domain containing 1	0.908147	21.7621	1.72928e-22	1.84746e-21
KAT7	11143	lysine acetyltransferase 7	-0.90206	-21.7615	1.73191e-22	1.84919e-21
IGFBP2	3485	insulin like growth factor binding protein 2	0.13617	21.7563	1.75286e-22	1.87049e-21
LAMTOR2	28956	late endosomal/lysosomal adaptor, MAPK and MTOR activator 2	0.312242	21.7301	1.86156e-22	1.98534e-21
EVI5L	115704	ecotropic viral integration site 5 like	1.96532	21.7207	1.90252e-22	2.02787e-21
PBX2	5088	PBX homeobox 2 pseudogene 1	-1.31437	-21.7079	1.9592e-22	2.08707e-21
SLC30A5	64924	solute carrier family 30 member 5	-0.501821	-21.7072	1.96265e-22	2.08955e-21
ENSG00000225643	unknown.ENSG00000225643		4.67021	21.6915	2.03486e-22	2.16519e-21
PRRC2B	84726	proline rich coiled-coil 2B	-0.702927	-21.667	2.15279e-22	2.28936e-21
SPIN2B	474343	spindlin family member 2B	-1.52543	-21.6431	2.27474e-22	2.41766e-21
EPOR	2057	erythropoietin receptor	1.47416	21.6387	2.29798e-22	2.44096e-21
ELOVL6	79071	ELOVL fatty acid elongase 6	-1.07	-21.6252	2.37048e-22	2.51653e-21
NCL	4691	nucleolin	-0.192031	-21.6209	2.39382e-22	2.53986e-21
SLC12A5-AS1	109729184	SLC12A5 and MMP9 antisense RNA 1	1.92811	21.6178	2.41097e-22	2.55659e-21
KIF5B	3799	kinesin family member 5B	-0.260884	-21.6082	2.46499e-22	2.61238e-21
GDE1	51573	glycerophosphodiester phosphodiesterase 1	0.498401	21.5989	2.51849e-22	2.66755e-21
ASPHD2	57168	aspartate beta-hydroxylase domain containing 2	1.00666	21.5388	2.89222e-22	3.06166e-21
TMEM241	85019	transmembrane protein 241	1.01441	21.4736	3.36013e-22	3.55495e-21
TPRA1	131601	transmembrane protein adipocyte associated 1	0.805102	21.457	3.49114e-22	3.69146e-21
PIGF	5228	placental growth factor	0.653412	21.454	3.51579e-22	3.7154e-21
MECP2	4204	methyl-CpG binding protein 2	-0.944294	-21.4508	3.54157e-22	3.74051e-21
FAM57A	79850	TLC domain containing 3A	-1.4702	-21.4448	3.59065e-22	3.7902e-21
HLA-E	3133	major histocompatibility complex, class I, E	5.23476	21.4353	3.67049e-22	3.87227e-21
SLC38A10	124565	solute carrier family 38 member 10	0.966452	21.4284	3.72918e-22	3.93195e-21
SEPTIN9	10801	septin 9	-0.317985	-21.4243	3.76457e-22	3.96702e-21
JPT1	51155	Jupiter microtubule associated homolog 1	0.104628	21.4232	3.77429e-22	3.975e-21
GPAA1	8733	glycosylphosphatidylinositol anchor attachment 1	0.456445	21.4155	3.84174e-22	4.04375e-21
LMX1B	4010	LIM homeobox transcription factor 1 beta	4.67778	21.3928	4.04788e-22	4.25831e-21
QARS	2058	glutamyl-prolyl-tRNA synthetase 1	0.32424	21.3525	4.4411e-22	4.66932e-21
NDUFA13	51079	NADH:ubiquinone oxidoreductase subunit A13	-0.227925	-21.3225	4.75894e-22	5.00066e-21
LRRC34	151827	leucine rich repeat containing 34	-1.23403	-21.3035	4.97192e-22	5.2215e-21
ZNF33A	7581	zinc finger protein 33A	-0.997868	-21.296	5.05862e-22	5.30955e-21
ZC3HC1	51530	zinc finger C3HC-type containing 1	-0.953045	-21.2949	5.0715e-22	5.32006e-21
TMEM208	29100	transmembrane protein 208	-0.248229	-21.2931	5.09225e-22	5.33881e-21
C6orf203	51250	mitochondrial transcription rescue factor 1	0.862773	21.2914	5.11248e-22	5.35699e-21
ZWINT	11130	ZW10 interacting kinetochore protein	-0.449312	-21.2752	5.30677e-22	5.55743e-21
ATM	472	ATM serine/threonine kinase	-0.835693	-21.246	5.67537e-22	5.94009e-21
STAC3	246329	SH3 and cysteine rich domain 3	3.07217	21.2435	5.70834e-22	5.97124e-21
GTF2IRD2	84163	GTF2I repeat domain containing 2	-2.43946	-21.2299	5.88919e-22	6.15694e-21
DGUOK	1716	deoxyguanosine kinase	-0.172082	-21.228	5.91618e-22	6.18168e-21
CPNE2	221184	copine 2	-0.975926	-21.2246	5.96218e-22	6.22623e-21
CAND1	55832	cullin associated and neddylation dissociated 1	-0.616224	-21.2138	6.11292e-22	6.38005e-21
LIG3	3980	DNA ligase 3	-0.998299	-21.2121	6.13552e-22	6.40005e-21
ZDHHC12	84885	zinc finger DHHC-type palmitoyltransferase 12	0.376815	21.2107	6.15658e-22	6.41841e-21
DDC	1644	dopa decarboxylase	-0.232967	-21.2002	6.30611e-22	6.5706e-21
TUBG1	7283	tubulin gamma 1	0.365796	21.1949	6.38406e-22	6.6481e-21
FBXO8	26269	F-box protein 8	-0.728394	-21.1775	6.64567e-22	6.91664e-21
SRGAP2	9901	SLIT-ROBO Rho GTPase activating protein 3	1.06237	21.148	7.11185e-22	7.39258e-21
JPH4	84502	junctophilin 4	-0.81697	-21.1478	7.1146e-22	7.39258e-21
HSDL1	83693	hydroxysteroid dehydrogenase like 1	1.02606	21.1478	7.11492e-22	7.39258e-21
ST7	7982	suppression of tumorigenicity 7	-1.10444	-21.1395	7.25195e-22	7.53075e-21
CITED2	10370	Cbp/p300 interacting transactivator with Glu/Asp rich carboxy-terminal domain 2	0.844769	21.1316	7.38534e-22	7.66497e-21
SYMPK	8189	symplekin scaffold protein	-0.797596	-21.1216	7.55843e-22	7.84023e-21
PIK3CD-AS2	101929074	PIK3CD antisense RNA 2	5.14627	21.1098	7.76523e-22	8.05025e-21
GABPB1	2553	GA binding protein transcription factor subunit beta 1	-1.09415	-21.1085	7.78906e-22	8.07044e-21
IL15	3600	interleukin 15	5.08193	21.1016	7.91383e-22	8.19514e-21
CABLES2	81928	Cdk5 and Abl enzyme substrate 2	1.23008	21.0866	8.19311e-22	8.47962e-21
LOC102724238	unknown.LOC102724238		-1.6681	-21.0674	8.56325e-22	8.85776e-21
PPP1R1B	84152	protein phosphatase 1 regulatory inhibitor subunit 1B	4.3804	21.065	8.60973e-22	8.90088e-21
LYRM2	57226	LYR motif containing 2	-0.363474	-21.0629	8.6516e-22	8.93919e-21
THOC5	8563	THO complex 5	-0.402106	-21.0572	8.76591e-22	9.05225e-21
HOXC10	3226	homeobox C10	4.7498	21.0543	8.82462e-22	9.10781e-21
HLA-B	3106	major histocompatibility complex, class I, B	4.04269	21.0416	9.0872e-22	9.3736e-21
ADM	133	adrenomedullin	4.35552	21.0399	9.1221e-22	9.40438e-21
DDX1	1653	DEAD-box helicase 1	-0.208078	-21.0105	9.76046e-22	1.00569e-20
MAFG-DT	92659	MAFG divergent transcript	0.828035	20.9824	1.04128e-21	1.07231e-20
UXT	8409	ubiquitously expressed prefoldin like chaperone	-0.254995	-20.9772	1.05391e-21	1.08471e-20
MPND	84954	MPN domain containing	0.752845	20.9544	1.11081e-21	1.14264e-20
ENSG00000229989	unknown.ENSG00000229989		1.34788	20.9455	1.13382e-21	1.16566e-20
P3H4	10609	prolyl 3-hydroxylase family member 4 (inactive)	-0.609026	-20.9437	1.13834e-21	1.16967e-20
MGARP	84709	mitochondria localized glutamic acid rich protein	2.12417	20.9239	1.19145e-21	1.22356e-20
ASH1L	55870	ASH1 like histone lysine methyltransferase	-0.659113	-20.9135	1.22043e-21	1.25263e-20
CTNNBL1	56259	catenin beta like 1	0.565054	20.8943	1.27558e-21	1.30851e-20
DMAC2	55101	distal membrane arm assembly component 2	-0.495005	-20.8908	1.28594e-21	1.31841e-20
ATCAY	85300	ATCAY kinesin light chain interacting caytaxin	1.19152	20.8746	1.33478e-21	1.36772e-20
PPIG	9360	peptidylprolyl isomerase G	-0.2804	-20.8734	1.33859e-21	1.37087e-20
ZNF439	90594	zinc finger protein 439	2.68321	20.8694	1.35093e-21	1.38274e-20
MLST8	64223	MTOR associated protein, LST8 homolog	-0.515324	-20.8472	1.42182e-21	1.4545e-20
SPATA7	55812	spermatogenesis associated 7	1.13604	20.8373	1.45451e-21	1.48712e-20
PCIF1	63935	phosphorylated CTD interacting factor 1	-0.532297	-20.8265	1.49111e-21	1.5237e-20
C1orf216	127703	chromosome 1 open reading frame 216	-1.38617	-20.81	1.54874e-21	1.58172e-20
FAM171A1	221061	family with sequence similarity 171 member A1	-1.00577	-20.8066	1.56084e-21	1.59321e-20
POGZ	4864	NPC intracellular cholesterol transporter 1	-0.718876	-20.8043	1.5693e-21	1.60096e-20
SSU72	29101	SSU72 homolog, RNA polymerase II CTD phosphatase	-0.113538	-20.7895	1.62368e-21	1.65552e-20
VSTM2A	222008	V-set and transmembrane domain containing 2A	-0.946618	-20.7877	1.63031e-21	1.66138e-20
WIZ	58525	WIZ zinc finger	-0.715661	-20.7548	1.75855e-21	1.79108e-20
PMEL	6490	premelanosome protein	3.58578	20.741	1.81542e-21	1.84798e-20
C15orf61	145853	chromosome 15 open reading frame 61	-0.444651	-20.7382	1.82716e-21	1.85892e-20
MRPL10	124995	mitochondrial ribosomal protein L10	0.368857	20.7344	1.84334e-21	1.87435e-20
CXADR	1525	CXADR Ig-like cell adhesion molecule	0.661639	20.7263	1.87804e-21	1.90858e-20
NELFCD	51497	negative elongation factor complex member C/D	-0.408204	-20.7041	1.97654e-21	2.00759e-20
EMC3	55831	ER membrane protein complex subunit 3	0.470942	20.6634	2.17055e-21	2.20344e-20
NPRL3	8131	NPR3 like, GATOR1 complex subunit	-0.938915	-20.6584	2.19603e-21	2.22808e-20
COL6A2	1292	collagen type VI alpha 2 chain	1.10226	20.6266	2.36273e-21	2.39591e-20
NUDT22	84304	nudix hydrolase 22	0.731292	20.6073	2.4702e-21	2.50352e-20
PUF60	22827	poly(U) binding splicing factor 60	-0.568647	-20.6054	2.48098e-21	2.51308e-20
TRAM2	9697	translocation associated membrane protein 2	1.64145	20.5983	2.52184e-21	2.55307e-20
TCEA2	6919	transcription elongation factor A2	0.377876	20.5972	2.52839e-21	2.55831e-20
NTNG2	84628	netrin G2	1.06311	20.591	2.56444e-21	2.59337e-20
SDCBP	6386	syndecan binding protein	0.655253	20.5843	2.60435e-21	2.6323e-20
BAZ1B	9031	bromodomain adjacent to zinc finger domain 1B	-0.374937	-20.5572	2.77188e-21	2.80009e-20
DDIT4	54541	DNA damage inducible transcript 4	0.742355	20.5496	2.82127e-21	2.84844e-20
RPL9	6133	ribosomal protein L9	0.0230701	20.5103	3.08822e-21	3.11627e-20
GTPBP6	8225	GTP binding protein 6 (putative)	-0.846656	-20.5059	3.11973e-21	3.14635e-20
RBM11	54033	RNA binding motif protein 11	3.58355	20.5054	3.12339e-21	3.14833e-20
FBXO44	93611	F-box protein 44	0.924155	20.4956	3.19484e-21	3.21861e-20
EIF4H	7458	eukaryotic translation initiation factor 4H	-0.247796	-20.4789	3.31959e-21	3.34246e-20
SDHAF2	54949	succinate dehydrogenase complex assembly factor 2	-0.518427	-20.4666	3.41506e-21	3.43673e-20
UBE2F	140739	ubiquitin conjugating enzyme E2 F (putative)	0.380346	20.463	3.44375e-21	3.46372e-20
DEDD	9191	death effector domain containing	-0.815179	-20.4557	3.50163e-21	3.52003e-20
CAPN5	726	calpain 5	1.48678	20.426	3.74974e-21	3.7674e-20
RTL8A	26071	retrotransposon Gag like 8A	-0.530766	-20.4068	3.91908e-21	3.93541e-20
SF3B6	51639	splicing factor 3b subunit 6	0.103909	20.4029	3.95417e-21	3.9685e-20
RAF1	5894	Raf-1 proto-oncogene, serine/threonine kinase	-0.58132	-20.3874	4.09836e-21	4.11099e-20
TCF7L1	83439	transcription factor 7 like 1	3.70399	20.3771	4.19667e-21	4.20733e-20
FXYD6	53826	FXYD domain containing ion transport regulator 6	-0.300115	-20.3698	4.26812e-21	4.27664e-20
CUL4A	8451	cullin 4A	-0.775728	-20.3401	4.56945e-21	4.5761e-20
SEC61A2	55176	SEC61 translocon subunit alpha 2	0.9871	20.3393	4.57833e-21	4.58253e-20
TLN2	83660	talin 2	0.683374	20.3379	4.59318e-21	4.59492e-20
ENSG00000272079	unknown.ENSG00000272079		2.01665	20.3238	4.74509e-21	4.74433e-20
FAM50A	9130	family with sequence similarity 50 member A	0.46563	20.323	4.75327e-21	4.74978e-20
HOXD1	3231	homeobox D1	1.48264	20.3228	4.75567e-21	4.74978e-20
PPIF	10105	peptidylprolyl isomerase F	-0.532848	-20.3143	4.84919e-21	4.83903e-20
ANKRD6	22881	ankyrin repeat domain 6	2.96512	20.3142	4.85025e-21	4.83903e-20
LSM14A	26065	LSM14A mRNA processing body assembly factor	-0.441239	-20.3128	4.86632e-21	4.85048e-20
TPM3	7170	tropomyosin 3	0.231238	20.3127	4.86694e-21	4.85048e-20
YJEFN3	374887	YjeF N-terminal domain containing 3	1.3725	20.2982	5.03305e-21	5.01333e-20
CHCHD7	79145	coiled-coil-helix-coiled-coil-helix domain containing 7	0.552128	20.2816	5.22861e-21	5.20532e-20
CD59	966	CD59 molecule (CD59 blood group)	0.763686	20.2795	5.25365e-21	5.22745e-20
MYDGF	56005	myeloid derived growth factor	-0.218243	-20.2718	5.34798e-21	5.31846e-20
COMT	1312	catechol-O-methyltransferase	-0.469965	-20.2632	5.45518e-21	5.42216e-20
PFN1	5216	profilin 1	-0.0533784	-20.2562	5.54388e-21	5.50738e-20
LPCAT2	54947	lysophosphatidylcholine acyltransferase 2	1.10595	20.2348	5.82335e-21	5.78191e-20
ZFP91	80829	ZFP91 zinc finger protein, atypical E3 ubiquitin ligase	-1.07219	-20.2218	6.00113e-21	5.95524e-20
PHLDA1	22822	pleckstrin homology like domain family A member 1	1.60398	20.2172	6.0643e-21	6.01471e-20
PTRH1	138428	peptidyl-tRNA hydrolase 1 homolog	0.623442	20.2134	6.11769e-21	6.06442e-20
POLE3	54107	DNA polymerase epsilon 3, accessory subunit	-0.423238	-20.212	6.13717e-21	6.08048e-20
CARMIL2	146206	capping protein regulator and myosin 1 linker 2	-0.667457	-20.2053	6.23346e-21	6.17259e-20
CHD1L	9557	chromodomain helicase DNA binding protein 1 like	-0.950511	-20.1983	6.33482e-21	6.26961e-20
HNRNPH1	3187	heterogeneous nuclear ribonucleoprotein H1	-0.417772	-20.1919	6.42782e-21	6.35826e-20
BNIP3	664	BCL2 interacting protein 3	0.254764	20.1842	6.54285e-21	6.46861e-20
JUND	3727	JunD proto-oncogene, AP-1 transcription factor subunit	0.283053	20.1515	7.05574e-21	6.97196e-20
HK1	3098	hexokinase 1	0.744957	20.1499	7.08064e-21	6.99284e-20
ENSG00000229191	unknown.ENSG00000229191		3.88465	20.1017	7.91292e-21	7.81064e-20
POLR2K	5440	RNA polymerase II, I and III subunit K	-0.198926	-20.0946	8.04198e-21	7.93382e-20
VKORC1	79001	vitamin K epoxide reductase complex subunit 1	0.185624	20.0709	8.49358e-21	8.37489e-20
NDRG4	65009	NDRG family member 4	0.873732	20.0626	8.65672e-21	8.53121e-20
METTL16	79066	methyltransferase 16, N6-methyladenosine	-0.932058	-20.0521	8.86944e-21	8.73621e-20
MITF	4286	melanocyte inducing transcription factor	1.27388	20.0484	8.94591e-21	8.80686e-20
C1QBP	708	complement C1q binding protein	-0.119825	-20.0434	9.0484e-21	8.90303e-20
COPS7A	50813	COP9 signalosome subunit 7A	0.34797	20.0259	9.42045e-21	9.26075e-20
NEDD9	4739	neural precursor cell expressed, developmentally down-regulated 9	1.2859	20.0259	9.42194e-21	9.26075e-20
C11orf96	387763	chromosome 11 open reading frame 96	-0.495886	-20.001	9.97809e-21	9.80219e-20
NPPC	4880	natriuretic peptide C	1.93483	19.997	1.00687e-20	9.88594e-20
ZNF414	84330	zinc finger protein 414	-1.00436	-19.9846	1.03617e-20	1.01683e-19
ANG	283	angiogenin	3.13564	19.9745	1.06044e-20	1.0401e-19
ULK4	54986	unc-51 like kinase 4	1.03118	19.9741	1.06153e-20	1.04061e-19
ENSG00000258655	unknown.ENSG00000258655		1.36827	19.9647	1.08462e-20	1.06269e-19
PRKRA	8575	protein activator of interferon induced protein kinase EIF2AK2	-0.356801	-19.9594	1.09796e-20	1.07519e-19
GUCA1A	2978	guanylate cyclase activator 1A	0.981453	19.9567	1.10478e-20	1.0813e-19
TNFRSF19	55504	TNF receptor superfamily member 19	1.77629	19.9292	1.17701e-20	1.15139e-19
PRKCZ	5590	protein kinase C zeta	3.49471	19.9288	1.17812e-20	1.15187e-19
DTWD1	56986	DTW domain containing 1	-1.16309	-19.9229	1.19418e-20	1.16695e-19
NR2C2AP	126382	nuclear receptor 2C2 associated protein	-0.466822	-19.9108	1.22803e-20	1.1994e-19
GATA4	2626	GATA binding protein 4	3.36807	19.9002	1.25847e-20	1.22848e-19
CDCA5	113130	cell division cycle associated 5	-0.66045	-19.8977	1.26556e-20	1.23476e-19
CRIP2	1397	cysteine rich protein 2	0.494388	19.8895	1.28987e-20	1.25781e-19
ZNF827	152485	zinc finger protein 827	-1.53488	-19.8763	1.32949e-20	1.29576e-19
UBLCP1	134510	ubiquitin like domain containing CTD phosphatase 1	0.697357	19.8738	1.33732e-20	1.30271e-19
CLCN4	1183	chloride voltage-gated channel 4	1.42763	19.8725	1.34133e-20	1.30593e-19
PPP4R3A	55671	protein phosphatase 4 regulatory subunit 3A	-0.914079	-19.8544	1.39821e-20	1.36059e-19
LOC102724770	102724770	protein DGCR6	0.896083	19.8513	1.4082e-20	1.3696e-19
TMEM59L	25789	transmembrane protein 59 like	0.79988	19.8439	1.43253e-20	1.39253e-19
GALT	2592	galactose-1-phosphate uridylyltransferase	0.876963	19.8432	1.43476e-20	1.39397e-19
VWCE	220001	von Willebrand factor C and EGF domains	-2.05072	-19.8425	1.43726e-20	1.39567e-19
BOLA3-AS1	100507171	BOLA3 divergent transcript	-0.914539	-19.8357	1.45972e-20	1.41674e-19
C14orf119	55017	chromosome 14 open reading frame 119	0.749399	19.8233	1.50202e-20	1.45703e-19
UCHL1	7345	ubiquitin C-terminal hydrolase L1	0.188613	19.8048	1.56742e-20	1.51967e-19
GOLGA7	51125	golgin A7	0.340338	19.8017	1.57883e-20	1.52994e-19
PLPPR2	64748	phospholipid phosphatase related 2	0.541171	19.7989	1.58891e-20	1.53891e-19
PINK1	65018	PTEN induced kinase 1	1.38496	19.7917	1.61553e-20	1.56387e-19
MORF4L2	9643	mortality factor 4 like 2	-0.174285	-19.7881	1.62896e-20	1.57605e-19
IQCH-AS1	100506686	IQCH antisense RNA 1	-1.46642	-19.7855	1.63878e-20	1.58473e-19
ALG13	79868	ALG13 UDP-N-acetylglucosaminyltransferase subunit	-0.57384	-19.7749	1.6791e-20	1.62287e-19
APIP	51074	APAF1 interacting protein	-1.04855	-19.7591	1.74122e-20	1.68203e-19
ARHGAP8	23779	Rho GTPase activating protein 8	1.56644	19.7584	1.74404e-20	1.68388e-19
RFLNB	359845	refilin B	0.582124	19.7564	1.75226e-20	1.69093e-19
MCM5	4174	minichromosome maintenance complex component 5	-0.555569	-19.7539	1.76244e-20	1.69987e-19
ASPSCR1	79058	ASPSCR1 tether for SLC2A4, UBX domain containing	-0.513052	-19.7464	1.79302e-20	1.72848e-19
ZDHHC24	254359	zinc finger DHHC-type containing 24	0.719345	19.7415	1.81344e-20	1.74725e-19
FSCN1	6624	fascin actin-bundling protein 1	0.18216	19.7375	1.83004e-20	1.76233e-19
TMEM60	85025	transmembrane protein 60	0.618534	19.7336	1.84663e-20	1.77738e-19
ISYNA1	51477	inositol-3-phosphate synthase 1	0.502731	19.7167	1.91998e-20	1.84702e-19
TIMM10	26519	translocase of inner mitochondrial membrane 10	-0.210814	-19.7119	1.94142e-20	1.86668e-19
C15orf48	84419	chromosome 15 open reading frame 48	2.94774	19.6852	2.06446e-20	1.98396e-19
ENSG00000233461	unknown.ENSG00000233461		-0.872376	-19.6844	2.0683e-20	1.98661e-19
WIPF3	644150	WAS/WASL interacting protein family member 3	1.68273	19.6689	2.1434e-20	2.05768e-19
BCAM	587	branched chain amino acid transaminase 2	3.10739	19.6586	2.19491e-20	2.10604e-19
USP13	8975	ubiquitin specific peptidase 13	-1.04718	-19.6566	2.20483e-20	2.11448e-19
MDM4	4194	MDM4 regulator of p53	-0.504859	-19.6562	2.20678e-20	2.11525e-19
C1orf21	81563	chromosome 1 open reading frame 21	0.475059	19.655	2.21309e-20	2.1202e-19
MICU1	10367	mitochondrial calcium uptake 1	0.600011	19.6523	2.2269e-20	2.13234e-19
SAFB	6294	scaffold attachment factor B	-0.621952	-19.6495	2.24113e-20	2.14485e-19
FBLN2	2199	fibulin 2	2.27648	19.6293	2.34818e-20	2.24614e-19
LIMCH1	22998	LIM and calponin homology domains 1	0.618265	19.6276	2.35727e-20	2.25368e-19
GOSR2	9570	golgi SNAP receptor complex member 2	0.381181	19.6238	2.37799e-20	2.27231e-19
NUDT8	254552	nudix hydrolase 8	1.79642	19.6088	2.46124e-20	2.35065e-19
RILPL2	196383	Rab interacting lysosomal protein like 2	0.755199	19.6073	2.47025e-20	2.35805e-19
LMCD1	29995	LIM and cysteine rich domains 1	1.22279	19.5825	2.61509e-20	2.49502e-19
NDUFB9	4715	NADH:ubiquinone oxidoreductase subunit B9	-0.100773	-19.5791	2.63558e-20	2.51329e-19
AZIN2	113451	antizyme inhibitor 2	3.08255	19.5757	2.65647e-20	2.53128e-19
COA7	65260	cytochrome c oxidase assembly factor 7	-0.659918	-19.5756	2.65719e-20	2.53128e-19
STX12	23673	syntaxin 12	0.696554	19.5731	2.67223e-20	2.54431e-19
LRTM1	57408	leucine rich repeats and transmembrane domains 1	-0.954231	-19.5574	2.77063e-20	2.63665e-19
FAM241A	132720	family with sequence similarity 241 member A	0.93981	19.5427	2.86607e-20	2.72607e-19
GIPC1	10755	GIPC PDZ domain containing family member 1	0.35201	19.5365	2.90719e-20	2.76376e-19
CCDC113	29070	coiled-coil domain containing 113	1.90448	19.5358	2.91177e-20	2.76671e-19
SERPINH1	871	serpin family H member 1	-1.18696	-19.5196	3.02302e-20	2.87094e-19
NFKB1	4790	nuclear factor kappa B subunit 1	-2.36509	-19.5146	3.05791e-20	2.90259e-19
MSMO1	6307	methylsterol monooxygenase 1	-0.833136	-19.5081	3.10402e-20	2.94485e-19
EPRS	2058	glutamyl-prolyl-tRNA synthetase 1	0.28621	19.5049	3.12652e-20	2.96468e-19
SNHG7	84973	small nucleolar RNA host gene 7	-0.120264	-19.4895	3.2397e-20	3.07043e-19
RAC1	5879	Rac family small GTPase 1	0.106491	19.4871	3.25743e-20	3.08566e-19
FBRSL1	57666	fibrosin like 1	-0.840314	-19.4862	3.26442e-20	3.0907e-19
UMAD1	729852	UBAP1-MVB12-associated (UMA) domain containing 1	0.612861	19.4847	3.27573e-20	3.09983e-19
FCHSD1	89848	FCH and double SH3 domains 1	2.02312	19.483	3.28867e-20	3.11049e-19
UTP18	51096	UTP18 small subunit processome component	-0.532602	-19.4743	3.35507e-20	3.17167e-19
DPP6	1804	dipeptidyl peptidase like 6	-0.911661	-19.4678	3.40531e-20	3.21753e-19
PPRC1	23082	PPARG related coactivator 1	-1.12957	-19.4627	3.44607e-20	3.25439e-19
KAT5	10524	lysine acetyltransferase 5	-1.21476	-19.44	3.63091e-20	3.4272e-19
AP5S1	55317	adaptor related protein complex 5 subunit sigma 1	-1.73425	-19.4113	3.87921e-20	3.65971e-19
RPUSD1	113000	RNA pseudouridine synthase domain containing 1	0.503727	19.4069	3.91832e-20	3.69473e-19
FAM117A	81558	family with sequence similarity 117 member A	1.32741	19.3893	4.07999e-20	3.84522e-19
TXNDC17	84817	thioredoxin domain containing 17	0.188822	19.3882	4.09097e-20	3.85361e-19
EVA1B	55194	eva-1 homolog B	1.20514	19.3812	4.15745e-20	3.91425e-19
ATP1A3	478	ATPase Na+/K+ transporting subunit alpha 3	0.679523	19.3653	4.31249e-20	4.05816e-19
RPP30	10556	ribonuclease P/MRP subunit p30	-0.502869	-19.3619	4.34599e-20	4.08761e-19
FAM20C	56975	FAM20C golgi associated secretory pathway kinase	-1.52678	-19.3448	4.52093e-20	4.24999e-19
KLK4	9622	kallikrein related peptidase 4	0.800468	19.3318	4.65823e-20	4.37685e-19
GLRX3	10539	glutaredoxin 3	0.239003	19.3278	4.70149e-20	4.41527e-19
ARL2BP	23568	ADP ribosylation factor like GTPase 2 binding protein	-0.305909	-19.3145	4.84778e-20	4.55034e-19
TAX1BP1	8887	Tax1 binding protein 1	0.345186	19.3082	4.91798e-20	4.61391e-19
TMEM50B	757	transmembrane protein 50B	0.673059	19.307	4.93123e-20	4.62399e-19
ZNF277	11179	zinc finger protein 277	1.27477	19.2602	5.49331e-20	5.14845e-19
PLEKHH2	130271	pleckstrin homology, MyTH4 and FERM domain containing H2	6.32852	19.2244	5.96509e-20	5.5878e-19
CXCL12	6387	C-X-C motif chemokine ligand 12	1.65735	19.1984	6.33236e-20	5.92884e-19
MIR34AHG	106614088	MIR34A host gene	-2.18734	-19.1946	6.38913e-20	5.97898e-19
RBM23	55147	RNA binding motif protein 23	-0.758582	-19.179	6.62173e-20	6.19352e-19
CYHR1	50626	cysteine and histidine rich 1	0.49522	19.1783	6.63284e-20	6.20079e-19
FABP3	2170	fatty acid binding protein 3	-3.1346	-19.1735	6.70598e-20	6.26601e-19
SHOX2	6474	short stature homeobox 2	1.11585	19.1339	7.34748e-20	6.86196e-19
PPP2R1B	5519	protein phosphatase 2 scaffold subunit Abeta	0.770587	19.1293	7.42577e-20	6.93159e-19
MICOS10	440574	mitochondrial contact site and cristae organizing system subunit 10	-0.12145	-19.1288	7.43354e-20	6.93536e-19
MPV17L2	84769	MPV17 mitochondrial inner membrane protein like 2	0.727143	19.1218	7.555e-20	7.04513e-19
KCTD13	253980	potassium channel tetramerization domain containing 13	1.24021	19.0988	7.96521e-20	7.42393e-19
CDKN3	1033	cyclin dependent kinase inhibitor 3	0.397761	19.097	7.99793e-20	7.45068e-19
ZNF689	115509	zinc finger protein 689	-0.956971	-19.0906	8.11649e-20	7.55733e-19
NPRL2	10641	NPR2 like, GATOR1 complex subunit	0.661852	19.0785	8.34697e-20	7.76804e-19
DLX2	1746	distal-less homeobox 2	3.82599	19.0768	8.37994e-20	7.79481e-19
ZNF219	51222	zinc finger protein 219	-1.09304	-19.0661	8.58881e-20	7.9851e-19
LRP3	4037	LDL receptor related protein 3	-0.804384	-19.0615	8.67867e-20	8.0646e-19
PRPS1	5631	phosphoribosyl pyrophosphate synthetase 1	-0.366332	-19.0571	8.76769e-20	8.14324e-19
GPBP1	65056	GC-rich promoter binding protein 1	-0.414313	-19.0521	8.86987e-20	8.23402e-19
[truncated: 16,558 more rows]
