# Supplementary material for: Single-Cell Sequencing Identifies Master Regulators Affected by Panobinostat in Neuroblastoma Cells
Source: Genes (Basel). 2022 Nov 29;13(12):2240. doi: 10.3390/genes13122240 (PMC9778475; doi:10.3390/genes13122240)
Supplement: Supplementary file 1 [file genes-13-02240-s001.zip › SuppFileS3_030_tabellone.xlsx]

## Sheet: Sheet1
	Tao_Expression_NES	Milazzo_Expression_NES	Milazzo_TARGET_TFactivity_NES	Milazzo_NRC_TFactivity_NES	Survival_NBL_integrated_NES	Survival_TCGA_integrated_NES	MeanRank_Evidences	DrugBank
HCFC1	-2.92086	-22.0838	-3.75824	-3.99655	-1.63158	-1.51267	53.1667
BAZ1A	-3.61815	-23.9253	-3.06322	-4.0472	-1.64631	-1.46706	60.8333
ZNF146	-2.49461	-14.7407	-3.39825	-3.73023	-1.57064	-1.50304	86.6667
E2F3	-2.27212	-5.65766	-3.60253	-3.23467	-1.65853	-2.21647	100.333
ZNF532	-3.91383	-8.61073	-3.80223	-4.08581	-0.736524	-1.6651	115.667
HDGF	-1.40487	-32.2527	-3.10807	-3.87399	-1.55633	-1.36947	127	Copper
SOX12	-3.47371	-11.166	-2.78574	-3.06927	-1.51589	-1.5864	128.5
HNRNPAB	-2.41351	-19.3702	-2.4681	-3.26729	-1.65297	-1.55953	130.333
TP53	-2.15193	-6.90811	-3.88487	-3.66706	-1.65854	-0.813702	146.667	Acetylsalicylic acid ; Zinc ; Triethyl Phosphate ; AZD 3355 ; 1-(9-ethyl-9H-carbazol-3-yl)-N-methylmethanamine ; Zinc acetate ; Zinc chloride
DNMT3A	-3.05068	-11.5102	-3.97755	-3.85691	-0.681378	-1.1625	153.333
RCOR2	-2.96481	-7.49969	-3.21276	-3.57876	-0.816187	-1.37799	166.333
GABPB1	-4.0753	-9.60268	-3.1491	-3.81781	-0.399719	-1.43515	166.5
TWIST1	-1.68283	-14.1275	-1.26653	-3.36822	-1.64935	-2.20254	171.667
SMARCA4	-1.89908	-23.0858	-3.73946	-4.46117	-1.36679	-0.522978	181.333
CTCF	-2.85311	-15.6277	-3.22016	-3.53686	-1.45624	-0.516087	182.5
PRDM15	-3.22416	-2.85544	-3.52366	-2.8118	-1.31482	-1.41434	185.5
ZNF462	-3.77828	-8.86572	-3.31161	-3.67461	-0.969029	-0.756219	186
ADNP	-3.58666	-16.1018	-3.45855	-3.54865	-0.421476	-1.02429	186.167
TFAP4	-4.32689	-12.5783	-3.07224	-3.8826	-1.38287	-0.358491	186.167
TCF3	-0.975233	-3.10729	-3.58448	-3.94409	-1.64337	-1.03463	190.167
ZNF639	-3.2434	-5.08374	-2.90849	-3.38892	-1.45621	-0.882187	191
FOXM1	-2.15212	-15.6993	-2.08556	-1.98102	-1.65651	-2.49257	195.5
ZNF827	-4.42743	-9.30583	-3.04724	-3.72	-0.227358	-1.18135	198.667
UHRF1	-1.46064	-4.43835	-2.95296	-3.49633	-1.15865	-1.74485	199.333
PHF5A	-1.58035	-15.4025	-3.30305	-3.24312	-1.32193	-0.811805	204.833
ZFP64	-3.53519	-5.57016	-2.85891	-3.41115	-0.877529	-1.15924	204.833
PRKDC	0.178854	-2.30912	-3.117	-3.84988	-1.65706	-2.1271	208.167	Caffeine ; SF1126
ZNF8	-2.70543	-1.6783	-2.21997	-3.99293	-1.39111	-1.41778	211.167
PA2G4	-1.55112	-12.3296	-2.75079	-3.15392	-0.997007	-1.45415	211.5
HDX	-1.96115	-7.31288	-3.32045	-4.29049	-0.643181	-0.997208	213.833
ZNF507	-2.74794	-3.5868	-3.16977	-3.99152	-1.52517	-0.425556	215.667
ZNF496	-2.13898	-1.99294	-3.7353	-3.91671	-1.62248	-0.535833	215.833
TAF1D	-1.1435	-9.84244	-3.47581	-3.04517	-1.5397	-0.764835	217.333
ZNF618	-4.21401	-5.50303	-3.25097	-2.59248	-1.10704	-1.02718	220
ISL1	-1.68649	-8.06588	-2.77667	-3.51772	-0.366284	-1.89813	224.167
ZNF22	-2.4818	-8.72015	-3.08653	-2.93173	-1.33741	-0.744038	225.167
PHF21A	-2.30083	-1.98405	-3.51725	-3.83167	-1.32886	-0.732667	225.5
FOXK2	-0.22133	-2.44445	-3.37607	-3.77481	-1.4107	-1.54394	225.5
GATAD2A	-0.530396	-3.08389	-3.26906	-3.58053	-1.65578	-0.96911	228.167
PLAGL2	-0.765931	-2.38585	-3.31845	-3.97699	-1.56225	-0.919516	230.833
PHOX2B	-1.62045	-26.0296	-2.79258	-3.84272	0.490739	-2.29407	231
ILF3	-1.57475	-21.3212	-3.83624	-3.93357	-0.988165	-0.320334	239.833
CEBPG	-2.74863	-7.11243	-1.1934	-2.50101	-1.64476	-1.36772	240.5
FIZ1	-2.90836	-9.86245	-2.63279	-3.26701	-1.44808	-0.383194	241.167
ASCL1	-3.64682	-17.0931	-2.24092	-3.34235	-1.64521	-0.0821761	242.167
ZC3HAV1L	-4.09597	-3.76769	-2.01609	-3.5291	-0.285231	-2.03196	242.333
MTA1	-0.84452	-3.55709	-3.12201	-3.96213	-1.51448	-0.717308	247.5
GATA3	-3.77444	-20.4962	-3.1599	-4.01532	1.09765	-1.0344	250.5
ILF2	-0.121278	-6.61425	-3.05463	-3.15239	-1.46614	-1.21358	251.833
LMO1	-3.34767	-18.0698	-2.64763	-2.72389	0.271644	-1.76835	252
ZC3HC1	-3.66314	-9.6468	-2.72199	-2.53225	-0.961674	-0.830461	253.833
FUBP1	-2.7759	-13.2214	-3.2115	-3.836	0.177286	-0.712792	256.167	Irofulven
TGIF2	-1.56614	-2.82115	-2.94072	-3.01888	-1.61906	-0.748348	257.333
ZMYM3	-2.25379	-6.15354	-4.13343	-4.2108	-1.42453	0.306162	262.333
CIZ1	-1.80937	-6.18459	-2.62358	-3.42288	-1.33509	-0.618127	263
SCML2	-2.1898	-0.826089	-2.9345	-3.02987	-1.61227	-0.781634	265.833
ZNF574	-0.880838	-2.23174	-2.40881	-3.74236	-1.56582	-1.03743	266.5
ZNF239	-2.34022	1.76242	-2.78493	-3.52504	-1.6563	-0.962509	267.333
ZNF107	-1.68075	-2.8531	-2.61283	-3.48894	-1.45883	-0.712118	267.5
KDM5C	-1.8518	-3.95687	-2.27231	-2.80281	-1.45254	-1.12376	270.5
MAZ	-1.07742	-5.29709	-4.03206	-3.92379	-1.32534	-0.240098	272.5
ZNF326	-1.24233	-7.4301	-3.91101	-3.84979	-0.649557	-0.532042	273.333
MTA2	-1.63496	-4.43919	-2.69733	-2.71565	-1.56098	-0.773728	273.333
STRN3	-2.98061	-7.12875	-1.08183	-2.91897	-0.924632	-1.39408	274.167
ZFHX3	-3.15988	-8.99656	-2.86094	-3.24855	0.435269	-1.12316	275
TRIM28	-1.1366	-4.90351	-2.46011	-4.23923	-1.35326	-0.675893	275.167
ZNF121	-0.991788	-2.13098	-3.34847	-2.69096	-1.57215	-0.901501	277.5
ZNF358	-0.63484	-9.95228	-2.92998	-3.40665	-1.60006	-0.334013	278.667
ZNF777	-3.35374	-2.09965	-2.24455	-3.74173	-0.85608	-0.851167	278.667
ZNF660	-3.51528	-5.02475	-3.49686	-3.32355	-0.910981	-0.115035	278.833
KDM1A	-1.04064	-8.29496	-3.49263	-4.17392	-0.133714	-0.809048	278.833
BPTF	-3.222	-17.293	-2.56396	-3.19816	-0.216232	-0.734761	281
MYCN	-0.927006	-6.65781	-3.71724	-4.66208	-0.935981	-0.3918	282.833
ZBTB26	-1.51671	-3.74447	-2.86966	-3.23629	-0.645931	-1.0817	285.833
UBN1	0.555334	-2.89699	-3.54893	-3.63604	-1.53656	-0.930294	288.5
ZBED4	-0.342787	-1.75047	-3.63646	-3.5818	-1.37883	-0.759319	289.833
ATF1	-2.35271	-7.3257	-2.13857	-2.62528	-1.08217	-0.98054	291.833	Pseudoephedrine
ZNF282	-2.83685	-1.62111	-2.93851	-3.70555	0.0292633	-1.0495	293.333
BAZ1B	-1.55126	-9.471	-2.96895	-3.4709	0.368096	-1.11623	293.667
TBX2	-1.96574	-10.1395	-0.608707	-2.5519	-1.57119	-1.00836	293.667
ZNF616	-1.45457	-1.16315	-3.37809	-3.18473	-0.859853	-0.981063	294.333
ATF5	-3.03598	-9.06334	-1.80031	1.04121	-1.65207	-1.21381	294.833	Pseudoephedrine
ZNF384	-2.40324	-4.81634	-2.69819	-3.76992	-0.586302	-0.5696	295.167
SCRT2	-3.30396	-7.60296	-3.31506	-3.31484		-1.68302	295.5
MYBL2	-0.705884	-11.8376	-0.330223	-2.14972	-1.65796	-2.04396	295.5
VPS72	-1.8125	-9.76906	-2.93976	-2.51449	-1.05776	-0.639415	296.333
ZNF114	-2.62352	-4.97168	-2.04351	-0.736076	-1.23374	-1.85511	296.5
YY1	-1.16604	-10.2236	0.705469	-3.23755	-1.46297	-1.38752	297
ZBTB39	-1.51026	-0.441032	-3.66262	-3.61795	-0.595659	-1.07913	297.5
RFX7	-3.33146	-6.41471	-2.90143	-3.69813	-0.411255	-0.293695	298.5
ZNF692	-3.51961	-5.06036	-2.76975	-3.54153	-1.12636	0.0618981	300.333
BCLAF1	-2.24427	-19.2775	-3.41314	-4.12414	0.953515	-0.571446	300.833
MYNN	-1.92323	-4.03681	-2.97907	-3.2455	-1.02212	-0.479762	301.5
HMGB2	-0.583034	-13.151	-2.66673	-2.31085	-1.59542	-0.751886	301.667
TAF4	-0.0622102	-1.01293	-3.09398	-3.83462	-1.44553	-0.930372	302
ZBTB33	-2.35522	-4.04982	-2.7333	-2.38425	-1.31285	-0.672886	304.5
E2F7	-3.14852	-1.85575	-0.61562	-0.815918	-1.62546	-2.28994	305
RBL1	-1.16054	1.73261	-2.51445	-3.52105	-1.31837	-1.69759	305.333
ZFX	-3.76135	-10.0732	-2.33719	-1.026	-1.2867	-0.743934	305.5
GTF2H3	-2.2798	-1.88191	-2.07117	-2.1553	-1.09661	-1.86485	308.333
BRPF1	0.162622	-4.63754	-2.3601	-3.2566	-1.49472	-1.15411	309.333
GTF2I	-2.84781	-19.0771	-3.12525	-3.23095	1.02283	-0.748643	309.667
E2F2	-1.70782	-4.32246	-2.04401	0.116889	-1.55507	-1.72354	310.167
PATZ1	-3.43454	-13.0118	-3.64516	-3.82028	-0.744348	1.75795	310.667
ZNF473	-1.11463	-0.1463	-2.63975	-3.28184	-1.61623	-0.887664	311.667
ZBTB2	-4.23684	-10.0208	-2.24018	-1.82773	-0.399231	-1.15895	311.667
NFIB	-2.70256	-5.61973	-2.3963	-2.73374	-1.6346	-0.00422543	315.167
ZFP91	-1.82056	-9.38998	-3.51973	-2.41226	-0.770825	-0.423655	317.333
HMGA1	-0.962343	-26.5698	-0.25457	-1.336	-1.61612	-1.60222	318.167
PSMC3IP	0.500037	-3.45682	-2.85842	-3.28444	-1.21303	-1.25127	326
ZFP30	-3.17854	-4.70114	-3.38362	-3.71318	-0.0964174	-0.00288362	327
ZNF787	-1.32276	-11.4858	-3.06559	2.46976	-1.56934	-1.05797	328.667
TBL1XR1	-3.62065	-15.047	-1.83851	-2.9904	0.818945	-1.1581	328.833
ZNF207	0.0766497	-10.5479	-3.41734	-3.76799	1.20122	-1.78041	330.333
TFDP1	-1.1788	-18.9925	-3.32184	-2.72689	-0.60314	-0.409447	330.667
ZNF195	-1.63514	-3.37183	-2.85451	-3.30072	-1.49324	0.119575	331.833
ZMYM2	-2.59684	-2.24306	-2.68118	-3.47962	0.562368	-1.0996	331.833
ZC3H8	-1.18612	-4.44531	-3.44318	-3.6702	-0.136558	-0.551	332.167
ZNF668	-1.79689	-5.82002	-2.11604	-3.23715	-1.53381	-0.0253354	333.833
ZNF721	-2.12433	-2.74903	-2.90851	-3.11439	-1.43847	0.121671	335.667
ZNF428	-2.40859	-28.4625	-2.68579	-3.1115	-1.10538	0.446122	336.167
E2F8	-2.49654	-2.82482	-0.260521	-0.745299	-1.57959	-1.63067	337.167
EWSR1	-0.669038	-13.4721	-3.9743	-3.31634	-1.15107	0.29664	338
SRF	-0.703583	-3.98901	-3.64112	-2.5973	-1.62831	-0.0907937	338.333
ZC3H11A	-2.65241	-0.0228613	-2.48658	-2.70935	-1.22596	-0.957228	339.5
MLLT10	-2.96278	-8.98331	-3.327	-3.57145	0.554791	-0.100274	341.167
ZCCHC8	-2.56999	-8.21279	-2.76012	-3.13341	0.223174	-0.531705	342.5
MTA3	-0.990694	-7.98013	-2.84565	-3.43264	-0.524181	-0.453076	343.167
ZNF124	-0.505252	-4.17754	-3.06305	-2.90214	-0.734357	-0.785346	346.5
ZNF511	-2.33587	-13.1033	-2.55992	-2.72027	-1.34967	0.346979	346.5
ZBTB45	-1.94896	-1.72038	-2.38251	-3.32421	-1.41834	-0.180017	347.333
TAF1B	-1.46996	-0.456027	-2.69195	-2.9489	-0.570479	-1.35109	347.833
RRN3	-1.25248	-4.72574	-1.63769	-3.0873	-1.4223	-0.527593	348.667
NCOR1	-2.84762	-14.7307	-2.47718	-2.98998	1.34121	-1.35764	348.833
ZNF26	-0.691951	-3.62551	-1.63527	-3.16879	-1.61806	-0.575144	348.833
ZNF646	-0.012925	-0.950853	-2.5569	-3.14806	-1.62269	-0.82016	349
CREBBP	-3.71105	-8.56498	-3.01217	-3.21938	0.0608064	0.0565747	351	9-ACETYL-2,3,4,9-TETRAHYDRO-1H-CARBAZOL-1-ONE
ZNF142	-2.18697	-2.49633	-3.22897	-3.68053	0.452304	-0.553009	352.333
ZNF664	-0.476754	-3.21211	-2.71715	-2.98284	-1.05265	-0.766702	352.667
ENO1	-1.02604	-1.00058	-0.855777	-1.91276	-1.65064	-1.80539	353.333	Zinc ; Copper ; Artenimol ; Zinc acetate ; Zinc chloride
ZNF562	-1.17041	-2.83796	-2.32896	-2.9936	-1.64099	-0.165446	354.333
PRDM5	-2.07182	-2.77748	-2.9208	-1.12206	-1.4995	-0.436325	354.833
E2F1	-0.284984	-5.97595	-2.28019	-2.16799	-0.845618	-1.596	356.833
POU2F1	-0.209937	-5.06081	-3.37808	-3.58767	0.570606	-1.05464	357
HOXD3	-4.16765	-2.14046	-3.25591	-2.56486		-1.78019	357.167
ZSCAN29	-1.96217	-1.70368	-2.11603	-2.86341	-0.997028	-0.767527	357.167
ZNF426	-0.31103	-5.31136	-3.08945	-3.06227	-0.600149	-0.702059	357.833
ZNF367	-2.60143	-4.35918	-0.900821	-0.133971	-1.61634	-0.941728	358
ZDHHC4	-1.69056	-14.9573	-1.19038	-1.95983	-0.84748	-1.01134	359.667
TFAM	1.43328	-8.71038	-2.92823	-2.69035	-1.47402	-1.02753	360.333
ZNF354C	-0.772476	-0.342655	-2.98286	-3.57915	-0.381533	-1.10317	361
GABPA	-2.83206	-4.93694	-3.17644	-2.85876	-0.223038	-0.144787	361.5
ZNF536	-2.45611	-0.0199713	-3.28789	-3.05247	-1.60715	0.306898	363.333
CBX2	-0.892125	-1.54348	-1.08727	-2.77478	-1.61843	-0.938008	363.333
KDM5A	0.886435	1.89606	-2.9511	-3.7026	-1.21893	-2.31485	365.5
ZRANB3	-0.765926	-0.25122	-4.09043	-3.94962	-0.547168	-0.574627	366.5
ZNF253	-2.72398	-0.877254	-2.1187	-3.95474	-1.35629	0.192197	366.5
ZBED3	-2.67484	-15.1348	0.278994	-2.90293	-0.748465	-0.607362	366.5
TEAD4	-2.24956	-0.530637	-1.73065	0.664251	-1.46166	-2.01156	367
SIX3	-2.73895	5.28027	-2.54448	-1.98651	-1.51023	-1.47852	368.333
ZNF236	-2.74327	-1.92271	-2.00169	-2.95041	-1.22035	-0.243811	373
TAF7	-0.543113	-3.45379	-2.29405	-2.8716	-0.764416	-0.978589	373.667
ZNF678	-1.62415	-2.22596	-3.10519	-3.10158	-0.307524	-0.417415	374.5
CREB3L4	-3.11453	-3.784	-3.14668	-2.99005	-0.98587	0.887438	374.667
ZNF74	-0.749107	-2.17462	-3.36184	-3.56823	-0.917129	0.0249722	377.333
MECP2	-1.85302	-9.68356	-2.42648	-2.88508	-0.425496	-0.259615	377.333
CNBP	-2.17687	-30.1907	-1.32069	-2.17158	-1.34211	-0.138355	377.333
EP300	-2.97296	-6.41655	-2.82933	-2.89567	0.645585	-0.466164	377.833
CREB1	-1.52875	-5.9623	-3.60888	-3.69143	1.16448	-0.482915	378.333	Adenosine phosphate ; Naloxone
ZNF670	-1.44964	-1.02484	-3.62111	-3.22796	-0.799845	-0.0393653	378.667
E2F6	-2.05532	-1.80871	-1.33627	-2.13151	-0.741429	-1.3688	379
MYB	-3.62394	-2.14697	-2.19841	-2.51706	-0.853293	-0.385441	379.5
PHF20	1.29037	-7.2177	-2.445	-3.1909	-0.495052	-1.83234	379.667
YEATS4	-2.47019	-7.89799	-3.01267	-2.88593	-0.624227	0.414331	380.5
SALL2	-1.99001	-5.90915	-2.72918	-3.80536	-0.600134	0.450581	380.5
ZSCAN12	-1.84452	-0.694484	-3.33071	-3.70618	-0.00466385	-0.377379	380.667
SP2	-2.50135	-6.60166	-3.04529	-2.96532	0.306926	-0.192387	381.333
ZNF281	1.55554	-3.90476	-3.03949	-2.97438	-0.827016	-1.52163	381.5
MRRF	-0.999532	0.591546	-2.27597	-2.46871	-1.40588	-1.14149	382.833
NFX1	-2.25935	-2.46666	-2.59116	-3.77041	-1.20597	0.774239	383.667
ZNF573	-1.16647	-3.3403	-2.08349	-2.665	-1.23554	-0.555681	383.667
ZNF33A	-3.04205	-9.64706	-3.37438	-3.48853	0.265426	0.849594	384.667
PCGF2	-1.41301	-6.37669	-3.88808	-3.00843	0.225188	-0.171397	385.5
PBX3	-1.45639	-2.47058	-1.35468	-2.96584	0.0165875	-1.38756	385.833
ZNF785	-3.34317	-0.431058	-2.86085	-2.6935	-1.33167	0.117513	386.167
TAF5L	-2.10577	-3.68455	-2.42431	-2.56847	-0.774676	-0.343221	387
TCF12	-1.18418	-7.71084	-2.12514	-3.4505	0.323356	-0.677014	390
MIER2	-0.652776	-0.921876	-3.11004	-2.96276	-0.724962	-0.63108	390.333
TOP2A	0.183208	-0.676732	-2.29966	-1.96266	-1.34235	-2.35286	390.667	Moxifloxacin ; Amsacrine ; Dexrazoxane ; Valrubicin ; Teniposide ; Epirubicin ; Enoxacin ; Pefloxacin ; Ciprofloxacin ; Trovafloxacin ; Daunorubicin ; Etoposide ; Lomefloxacin ; Doxorubicin ; Norfloxacin ; Levofloxacin ; Ofloxacin ; Idarubicin ; Podofilox ; Mitoxantrone ; Sparfloxacin ; Genistein ; Fleroxacin ; Lucanthone ; Banoxantrone ; SP1049C ; Amonafide ; Elsamitrucin ; 13-deoxydoxorubicin ;…
ZNF621	-2.68771	-0.186831	-2.91459	-2.3931	-1.23059	-0.267931	390.833
ZNF202	-2.71952	-8.1502	-2.14829	-2.46079	-0.532265	-0.188144	392
CLOCK	-3.50431	-4.33727	-1.24721	-1.10167	0.0287353	-1.40155	392.167
ZNF764	-2.07281	-0.239838	-2.26408	-3.13201	-1.41547	-0.15852	392.833
HOXD4	-2.0964	-1.45028	-1.17579	-1.09027	-0.818035	-1.57888	393.167
ZMYND19	0.565764	0.35651	-3.16353	-3.4197	-1.61482	-0.567678	393.667
MIER3	-3.0735	-5.23734	-2.59452	-3.47984	0.405582	-0.0327859	393.667
TBL1X	-1.46102	-0.746611	-2.255	-3.20998	-1.63526	0.120879	394.333
ZNF93	-1.46735	3.81878	-2.83609	-3.45735	-1.37236	-0.500976	395.667
ZDHHC9	0.710775	5.87128	-2.96195	-3.29214	-1.49427	-2.21492	395.833
ZNF512B	-1.35177	-6.656	-2.40971	-2.87105	0.981285	-1.08423	396.333
BCL11A	-2.4665	-5.53384	-0.966219	-2.41303	-0.605436	-0.708293	396.5
E2F4	-0.810885	-1.4401	0.654856	-1.34479	-1.6403	-1.91358	397.333
ZBTB11	0.124018	-0.388667	-2.2137	-2.73302	-1.33833	-1.33083	397.5
ZSCAN2	-1.42457	-5.69083	-3.14809	-3.64053	-0.389454	0.495532	398.167
ARNT2	-4.06962	-6.54613	-3.5801	-3.0791	0.47699	0.500213	398.333
HSF1	-0.414703	-7.03436	1.92665	-2.27334	-1.36359	-2.0462	398.5	Bimoclomol
CUX1	-1.77277	-3.88221	-1.04058	-2.2796	0.187329	-1.72184	399.667
ECSIT	-0.446401	-10.5175	-2.54391	-2.8915	-1.65591	0.812734	399.833
ZNF644	-3.27467	-11.5339	-3.16751	-3.24208	1.31977	-0.0536459	400.167
ZNF7	-1.37851	-0.138687	-0.852994	-3.15044	-1.23934	-0.907649	402.167
HOXD8	-0.896466	4.91239	-2.29212	-3.07107	-0.866974	-2.27024	403
ZFR	-0.549189	-5.84352	-1.43347	-2.11903	-0.471236	-1.5013	403.333
TAF5	-1.40914	-1.09024	-3.41898	-3.00748	-0.776324	0.0855312	404.167
ZNF48	-1.97943	1.41157	-2.68067	-3.82368	-1.59204	0.599515	405.167
ZNF280C	2.65877	-0.620824	-4.00491	-3.60984	-0.870081	-1.40108	405.333
PHTF2	-0.120678	-2.68258	-2.71664	-2.96134	0.254357	-1.26665	407.333
ZNF84	-2.51871	-0.812306	-3.28432	-3.87043	0.222666	0.0960943	408
HOXC8	-2.78326	-17.8735	-1.72495	-0.731167	1.33916	-2.93722	409.167
ZNF689	-3.94812	-9.11161	-0.491837	-2.54789	-1.47347	0.646229	409.333
PTTG1	0.357467	-2.08026	-1.15094	-0.513143	-1.59112	-2.87192	410.5
NR2F6	-1.33856	-11.1393	-0.435811	-2.20834	-1.2523	-0.482046	410.667
ZNF43	-1.57511	0.748879	-3.52274	-3.47016	-0.51692	-0.119554	411.167
TFCP2	-2.2167	-1.22909	-1.34248	-2.82908	0.476966	-1.42499	411.167
SOX11	1.47751	5.59924	-2.97251	-3.35073	-1.6011	-2.25346	411.5
ZNF526	-0.159855	2.3076	-2.26884	-3.17949	-1.25102	-1.25202	413
MYT1L	-3.13159	-8.57887	-2.71296	-2.76415	1.33848	-0.581205	414
SREBF2	-1.69446	-6.05818	-2.32189	-2.44066	-0.791773	-0.0735286	414.167
NFYA	0.382125	3.63576	-2.93782	-3.72405	-0.993105	-1.25468	416.833
NR2C2	-2.29024	-4.90456	-2.54581	-3.09124	0.888377	-0.430672	417.167
NFXL1	0.463269	-1.12188	-2.85469	-3.33465	-0.944571	-0.609274	419
SPEN	-0.780242	-1.87094	-2.97687	-2.8412	1.21638	-1.52543	419.167
ZNF598	0.638373	-0.364957	-2.70138	-0.919947	-1.65046	-1.44059	419.333
HAND1	-1.67644	-0.305922	-3.13012	-2.31545	1.29843	-2.53601	419.833
ZNF566	-1.97348	-4.6443	-2.5504	-3.38372	-0.722875	0.932604	420.667
ZNF711	-1.99004	-4.29024	-3.34293	-3.75262	0.16004	0.840332	421.167
CGGBP1	-1.85369	-4.02699	-2.55813	-2.93383	-0.639196	0.229841	423
CTBP2	-1.69431	-9.86831	-0.555169	0.474454	-1.23901	-0.764363	423
NFATC4	-1.29926	1.71276	-2.57558	1.90017	-1.63682	-1.31997	424.333
ZNF383	-3.07049	-2.40592	-2.04466	-2.5945	-0.146588	-0.397778	424.333
CNOT7	-0.051263	-16.3806	-2.65389	-2.89066	-0.829791	0.0824381	424.5
BACH1	-0.720833	-2.45138	0.123645	-2.2864	-0.620704	-2.06133	424.833
SIX2	-1.95752	0.196422	1.63013	-1.57697	-1.56088	-1.70664	428
ZNF649	-2.51537	-2.13246	-2.65965	-2.99651	-0.924531	0.832595	428.167
ZNF713	-2.90096	-5.02816	-3.0556	-3.18045		-0.549542	428.5
ZC3H7A	-2.52759	-5.55612	-2.10956	-3.07411	1.09745	-0.551805	428.667
TRIM27	-2.15294	-1.95485	-1.71119	-1.9008	-1.12176	-0.477909	429
ZNF830	-1.34508	-3.22579	-2.45995	-2.95417	-1.09823	0.328978	429.167
ATF7	-1.35966	-10.3901	-0.55407	0.109318	0.165137	-2.23054	429.333	Pseudoephedrine
ZC3H15	0.277645	-4.59297	-0.89107	-2.68819	-0.47518	-1.6028	430.833
ZCCHC3	-2.77888	-6.01006	-1.0315	-1.14445	-1.32603	-0.0650361	431.5
IKZF4	-3.4433	-7.19417	-2.98869	-2.97284	1.10799	0.190513	433.167
TAF9B	-1.51975	-15.2737	-0.750069	-1.96878	-1.58184	0.292526	434
AATF	-1.17664	2.25729	-1.17873	-2.58645	-1.33395	-1.15213	435
HLTF	0.868297	4.12016	-3.14506	-4.11351	-1.14617	-1.07828	436
ZNF514	-1.71966	1.84496	-2.41298	-2.32492	-0.238599	-1.31093	437.333
ZNF148	-1.39418	-4.92287	-2.60496	-3.0732	0.305539	-0.179229	437.833
ZCRB1	-0.53955	-8.4543	0.065549	-1.98968	-1.16918	-0.862147	438.5
RUNX1T1	-2.04819	-5.88711	-3.26142	-2.46116	1.34087	-0.617492	439
ZCCHC4	-1.5291	-0.289384	-3.46949	-3.39866	-0.712365	0.579576	440
SMAD4	-1.55823	-1.83254	-3.51882	-3.72914	0.302811	0.374918	440.333
TOP2B	-1.03303	-5.16533	-3.68217	-4.03697	0.569019	0.559712	441	Dexrazoxane ; Daunorubicin ; Etoposide ; Phosphoaminophosphonic Acid-Adenylate Ester ; Amonafide ; Technetium Tc-99m ciprofloxacin ; ZEN-012 ; Becatecarin ; Declopramide ; 3'-THIO-THYMIDINE-5'-PHOSPHATE ; Dactinomycin
ASH1L	0.0984662	-9.5563	-2.39326	-3.29193	0.214144	-0.524197	441.167
ZFP82	-1.71187	1.58079	-2.33094	-2.37691	-0.991431	-0.65936	441.333
ZMIZ1	-2.48775	-8.06522	-3.20256	-3.23409	0.953266	0.70091	441.833
SMAD1	-3.63355	-7.74817	-2.05821	-2.03226		-1.16884	442.667
ZNF219	-0.144015	-9.10548	-1.51935	-3.28186	-1.59485	0.913541	443.333
HAND2	-3.40548	5.83971	-0.743339	-3.43393	0.0598311	-1.54966	445.5
ZFAT	-2.68039	-3.63656	-1.26155	-0.529235	-1.17444	-0.338683	446.167
RC3H2	0.348295	-6.59059	-1.93092	-2.38206	-0.106677	-1.27804	446.833
ZNHIT6	0.0991252	-1.66172	-2.42398	-2.19442	0.00518313	-1.6586	447.5
NFYB	-0.654025	-0.144576	-3.03925	-2.99945	-1.25141	0.107305	448.5
NFIC	-3.53544	-18.524	0.363708	2.52338	-0.458154	-1.18907	449.833
THOC1	-0.831386	-1.36813	-3.33288	-3.45709	-0.645723	0.699984	450
ZNF41	-0.993004	-0.0189032	-2.23144	-2.44906	-1.09494	-0.641007	450.333
NFATC3	0.873937	-1.18542	-2.73467	-2.08064	-1.64593	-0.5906	451.5
ZNF502	-1.50194	-0.37203	-2.5431	-3.12902	-1.4755	0.964951	452.5
TSC22D2	1.38425	-0.436025	0.515428	-3.45138	-1.34378	-2.51234	452.667
ZNF354B	-0.82447	0.911512	-2.45445	-2.94329	0.059137	-1.08856	454.5
TCF4	-2.77966	-13.5085	-1.55477	-2.71017	0.917751	-0.178308	454.667
KLF16	-0.00828916	-3.56817	-1.7735	-1.26014	-1.32052	-0.767425	455
CTBP1	-3.12194	-11.7801	-2.32733	-3.2534		-0.0809818	455.667	Formic acid
TSHZ3	-2.31055	5.50938	-2.02779	-2.02843	-0.44072	-2.02842	455.833
AEBP2	-0.477722	-1.07837	-2.88122	-2.40346	-0.218465	-0.71044	456
ADNP2	1.03628	-0.292308	-2.41062	-3.50892	-1.52779	-0.513499	456.667
ZC3H7B	-2.68723	-10.5816	-3.2004	-2.36126	0.428805	0.89223	457.167
ZNF781	-2.15047	-2.47405	-2.95094	-3.10678	0.118861	0.528962	457.833
ZNF141	0.0773278	0.500891	-3.20382	-3.34951	-1.35975	0.224809	459.167
RBPJ	0.456237	-6.65105	-0.56823	-3.25159	-1.35753	-0.194376	459.333
SP3	-1.6901	-7.11796	-2.9801	-2.9171		-0.52695	459.667
TLX2	-2.3873	-16.8987	0.842451	0.433401	-1.64217	0.0442597	459.667
SCMH1	-1.64756	-5.76171	-2.73878	-3.03057	1.33945	-0.469543	460	Mercaptoethanol
VAX2	-2.03476	-0.577859	0.482198	2.1834	-1.5029	-1.54765	460.667
ZNF71	0.617794	-2.40949	-3.01934	-3.02613	-0.959853	-0.14459	461.5
ZNF607	-0.0295328	1.61316	-2.54476	-3.43587	-0.853899	-0.571888	462.667
ZNF576	-2.3464	-1.94454	-0.369187	0.966777	-1.47946	-0.586437	463.167
HMG20A	-1.89077	-3.43764	-1.1013	-2.51145	0.683523	-0.87025	463.5
ZNF362	-3.78195	-5.58388	-3.34844	-2.57762	1.34117	0.0835167	464.667
ZNF408	0.284478	-4.45154	0.814321	-1.32572	-1.48508	-1.26426	465
ZNF675	-0.960734	-2.55637	-3.48996	-3.89291	0.689325	0.403229	465.167
ZNF516	-0.388897	3.20707	-2.35316	-2.89667	-0.966741	-0.966861	465.833
ZNF667	0.78703	-0.69708	-2.8268	-3.00859	-1.2893	-0.40522	466.167
MTF2	-1.1825	-7.60317	-2.67085	-3.43002	1.2468	-0.113573	466.333
ZNF793	-0.853092	-1.11423	-3.2534	-2.34246	-0.2839	-0.261453	466.5
MNT	-1.93089	-8.53179	-1.83877	-0.147592	0.297087	-0.76656	466.5
RBAK	-0.33293	-0.763875	-2.56132	-3.36774	0.849363	-0.898999	467.5
ZMYND8	-4.17523	-13.9418	-0.879591	-0.6448	1.31039	-1.08466	468.667
ZNF580	0.286591	-6.23499	-1.11224	-2.64944	-1.57307	0.0258001	470.667
ZNF92	-0.782006	-2.33996	-2.4133	-3.29788	0.367426	-0.346796	470.833
E2F5	-1.77029	-3.10803	-2.03033	-2.40863	-0.599207	0.0593606	471.167
TFAP2B	-4.10254	-22.2427	-1.96052	-1.5436	1.34054	-0.565875	472.5
PRDM8	-1.26137	3.26652	-1.22912	-1.70996	-1.61967	-0.835514	473
HIRA	1.23628	-2.12529	-3.54622	-3.42362	-1.46224	0.639925	473.167
PHF2	-3.47601	-4.5921	-3.77735	-3.02687		0.347901	474.167
RFX1	-0.893005	-8.82124	0.0560779	-1.08351	-0.474044	-0.979011	474.167
ZNF687	1.27145	-0.223346	-3.58922	-2.9331	-1.41888	-0.282281	474.333
ZNF317	0.554045	-0.659455	-2.86906	-3.88304	-1.34293	0.362995	474.833
KLF3	-3.50686	-8.61155	-0.783213	2.66967	-0.128252	-1.02019	475.167
ZNF638	-0.761307	-1.93811	-3.53518	-3.67501	0.942724	0.137649	477
CIC	1.0497	-3.78055	-2.69659	-2.78837	0.319927	-1.17604	477.667
ELK1	1.65544	4.60664	-2.33459	-3.1182	-1.65787	-1.29663	478.833
SNAPC5	-2.08074	-12.1732	1.35485	1.31934	-0.619429	-1.05061	478.833
ZNF302	-1.69883	-0.211693	-3.03905	-2.87454	0.0137709	0.0107699	479.333
RCHY1	-2.55516	-7.37329	-2.33409	-2.1197	-0.065402	0.426256	479.667
ZNF140	-1.32143	-2.69141	-2.81471	-2.77106	-0.272576	0.411271	480.333
ZNF138	0.724998	3.2116	-3.09833	-3.79769	-0.220956	-1.0607	480.833
NKRF	-0.191859	-0.236883	-1.92865	-1.75321	-0.974854	-1.05394	480.833
ZNF682	0.284081	-1.35817	-2.63064	-2.8646	-1.62839	0.531227	481
TADA3	-0.958638	-4.53406	-2.2761	-2.05251	-1.27194	0.444656	481.333
KLF7	-2.36374	-13.2699	1.07889	-0.791371	1.3211	-2.50803	481.333
PCGF6	-0.841428	-5.35584	-1.48143	-1.43984	-1.49441	0.218826	482.333
ZBTB40	-1.3021	-1.81447	-3.0118	-2.64192	1.1537	-0.546015	482.5
ZNF337	-0.814569	2.09093	-1.84487	-2.95565	-1.41927	-0.275883	482.5
SIN3A	3.45053	-2.76846	-3.30703	-3.33633	-0.471174	-0.64673	483.333
PFDN1	-1.39015	-18.0579	-0.23527	-1.46655	-0.0351458	-0.578272	483.667
ZNF341	-1.83872	-1.02273	-0.650685	0.223482	-1.11274	-0.758384	486
ZNF248	-0.338715	-5.51929	-2.78064	-4.03479	0.881226	0.205233	487.167
ZNF35	-1.29645	-1.38152	-2.00827	-2.45034	-0.951772	0.0940043	487.333
TADA2A	-3.63414	-1.01919	-1.91876	-2.62985	0.252827	-0.100817	487.333
CREBZF	0.301248	-2.01625	-3.18525	-2.73282	-0.013758	-0.388476	487.5
HIC2	-0.49816	-3.65609	-2.81432	-2.70574	0.258458	-0.182678	487.667
HMBOX1	-2.95962	-2.85029	-1.32641	-2.18101	1.24087	-0.810945	490
ETV4	-2.24651	5.59417	-0.419142	1.78917	-1.57716	-1.84311	490
MYT1	-0.199953	-8.35662	-2.86746	-2.79759	1.25424	-0.496568	491.333
TAF2	1.82857	-2.95139	-3.03205	-2.31351	0.626509	-1.95035	491.667
GATAD2B	0.004786	-2.38745	-3.49453	-3.05098	0.28641	0.0136085	493.167
ZNF131	-0.308949	-13.3155	-2.4642	-2.59111	0.0409438	0.143305	493.667
ZNF595	0.0843803	-0.703665	-2.27236	-3.07498	-1.46109	0.306452	493.833
ZNF443	-0.808776	0.83633	-3.23985	-2.81468	-1.34935	1.33341	494.167
CBFA2T2	-0.55205	1.56075	-2.61545	-3.28417	1.12239	-1.12125	495.5
LCOR	-0.964139	-1.70178	-2.55979	-2.4578	1.11459	-0.808417	495.667
NOLC1	0.851546	5.22339	-2.34654	-2.57076	-1.45732	-1.39531	496	Doxorubicin
ZNF565	-1.08884	0.157946	-1.79201	-3.08999	-0.0722957	-0.563157	496.167
ZNF614	-1.02789	-0.384375	-2.09708	-2.9579	-0.618218	-0.108536	496.833
HOXC9	-3.28849	-10.7152	-0.383816	1.27342	1.34124	-1.63496	498
ELF2	-0.180631	-6.01639	-2.59563	-3.59234	0.16728	0.459251	498.333
ATAD2	1.39254	2.21619	-2.11583	-2.7663	-1.64579	-0.898475	499.333
ZBTB8A	-3.91493	-7.17696	-1.1516	-2.40026	1.34061	-0.472869	500.167
ZFYVE9	-3.98682	-6.077	-1.06192	-1.6954	1.3344	-0.737971	500.167
ZNF395	-0.0955198	-2.82827	-2.86347	-2.71621	-0.868928	0.58927	500.5
ZNF135	-1.87834	1.22519	-3.06607	-1.30358	-1.43437	0.73474	501.667
ZNF652	-2.16551	-6.13601	-2.30439	-2.29248	0.199582	0.445227	503
ZNF710	-2.8759	-7.5093	-1.09097	-1.16609	0.589652	-0.351308	503.167
ZNF407	-1.38213	-0.363464	-2.9208	-3.52637	0.473244	0.22847	503.333
ZNF276	-0.992493	-0.56963	-1.84262	-2.21446	-1.64056	0.496967	508
ZNF569	-0.825847	-0.0287423	-2.10715	-2.26889	-1.27896	-0.0999383	508.167
ZNF480	2.08154	2.01273	-2.99417	-3.02668	-1.51424	-0.543855	509
ZNF567	0.689732	2.97675	-3.07841	-2.65921	-1.47803	-0.373734	509.667
ZBTB44	-2.50751	-2.13508	-2.85879	-2.35037	0.337751	0.552316	511.333
ZNF695	-0.66053	2.95911	-3.0456	-2.99075		-2.30125	511.5
ZC3HAV1	-3.0812	-5.36822	0.878595	1.10982	0.336608	-1.15026	511.833
ZNF519	1.1269	-0.946406	-2.95434	-3.45334	-0.929776	0.119342	513
NME2	-0.108601	-2.16582	-2.42139	-2.70552		-1.43001	513	Guanosine-5'-Diphosphate
ZMYM4	-0.908965	-1.5404	-3.04694	-0.401724	1.34125	-1.42901	514.167
TARDBP	0.241908	-6.96335	-1.63489	-1.95941	0.517464	-1.08391	514.667
ZNF3	-1.06646	-2.63306	-3.08229	-3.2741	0.650818	0.975701	515.667
ZNF330	2.01737	-0.658935	-3.00334	-3.44009	-0.784681	-0.368056	516.5
BBX	-2.02586	-5.00106	-0.517351	-0.920072	1.21943	-1.18752	516.5
ZNF414	-1.53449	-9.33228	-1.11795	-2.89674	-0.16695	1.06931	517.833
BRD8	-0.872642	-3.71666	-2.57235	-3.21113	1.2135	-0.059009	518.5
SMAD9	-3.76042	-8.71913	-1.40758	-1.06807	1.09909	-0.190343	518.833
ZZZ3	-2.75104	-12.0545	0.243157	-1.64306	1.34113	-0.850682	519.5
UBP1	0.566929	-4.3668	-2.0524	-2.91749	-1.46629	0.869381	520
DLX5	1.51299	4.84182	-1.25871	-3.05428	-1.61553	-1.2705	520.667
ZNF423	-2.57334	-6.10875	-0.687771	-1.49951	1.3251	-0.775443	522.667
RFXAP	-1.26514	-0.305836	-2.76601	-3.15516	-0.305235	0.816948	523.167
NFKB1	-4.26029	-9.21691	0.192814	2.74873	0.0539669	-0.763499	523.167	Thalidomide ; Pranlukast ; HE3286 ; P54 ; NOX-700 ; SGN-30 ; Custirsen ; Andrographolide ; Triflusal ; NF-kappaB Decoy ; Glycyrrhizic acid ; Fish oil ; SC-236
CEBPZ	0.559829	-0.0656312	-3.22409	-3.22008		-1.39024	523.5
ZNF503	0.278656	-2.14513	0.540508	-0.203149	-1.4847	-0.934184	523.833
TEAD1	0.633813	-0.944242	-1.86275	-2.46456	-0.226857	-1.06048	524.5
TLX3	-0.185345	-0.226786	-1.64485	0.910176	-1.59269	-0.649304	525
ZBTB1	-4.15999	-6.51606	-0.945954	-0.803257	-0.303957	0.430832	525
ZNF280D	-3.1031	-7.69302	-2.58282	-3.01036	1.34132	1.02663	525.333
NR1D2	-2.88786	-11.8134	0.35221	-1.762	-0.791912	1.57924	525.833	SR-9009 ; SR-9011
HOXD9	-1.45751	-6.89753	0.143889	-1.7203		-1.547	526.167
SCAND1	-0.169146	-8.73669	0.67728	-1.55116	-0.804906	-0.530034	526.333
ZDHHC16	-0.171315	1.91206	-2.08538	-2.16686	-0.540219	-0.981219	526.833
HIF1A	0.517228	-5.85923	2.19633	1.13864	-1.52868	-1.52413	527.333	Carvedilol ; 2-Methoxyestradiol ; ENMD-1198 ; PX-478 ; FG-2216
ZNF620	0.651994	-0.864711	-2.55112	-3.35602	-0.8895	0.211219	527.5
ATF6	0.749783	-3.41464	0.820796	-0.883853	-0.667915	-2.10884	527.5	Pseudoephedrine
ZFAND1	0.0661284	-0.672781	-2.61575	-3.23978	0.754349	-0.480685	529
ZNF32	-3.36829	-5.938	-2.88926	-3.04994		0.994858	529.167
TCF19	0.938099	-0.152307	-1.40337	0.293395	-1.19673	-2.04665	530.333
ZC4H2	0.1424	-1.0352	-1.70268	-2.28239	-0.944527	-0.397077	530.667
FUBP3	0.674386	2.78762	-2.32927	-2.4926	-1.38717	-0.655604	531.167
INSM2	-1.82286	-0.744759	0.581958	-2.95686	0.50486	-0.677492	531.5
BUD31	1.07301	-5.95509	0.902463	-1.72083	-0.973547	-1.24826	531.833
MORC2	0.524466	6.40555	-2.15731	-3.67283	0.141967	-1.56067	532.5
ZNF460	-1.69733	-0.321667	-2.22203	-2.74919		-1.01922	533
ZSCAN20	-2.0061	-0.290586	-1.61468	0.065419	0.052357	-0.809082	533.667
ZDHHC5	-1.38426	-0.361001	2.26574	0.878285	-1.50272	-1.18488	533.833
FOXN2	-0.626266	-1.35053	-0.0156177	-2.27755	0.545899	-1.30283	534
RFX3	0.858525	-0.826291	-3.01709	-2.54832	1.15489	-1.26746	535
PRDM4	-2.58604	1.01526	-0.302562	-0.863851	0.241222	-1.17008	535.833
VEZF1	-0.933737	-3.09329	-2.67396	-2.4024	1.10212	-0.167824	536.5
GPBP1	-0.264848	-9.10198	-2.59763	-3.22964	0.870997	0.680259	536.833
PRDM10	-4.32071	-2.54456	-1.77645	-2.89315	1.16085	0.416714	537
MZF1	-0.488339	2.2551	-2.20393	-2.45706	-1.53999	0.222756	537.167
ZMYM5	-0.873972	-2.09981	-2.52882	-2.43817	1.24768	-0.536181	537.667
ZC3H18	0.893666	-1.85454	-2.82127	-3.84377		-0.96765	538.5
ZCCHC10	-1.49772	-9.05569	-1.66777	-0.617697	0.516594	-0.204918	538.5
GMEB1	-2.2501	2.04284	-0.988227	-1.75069	1.16003	-1.66788	538.583
ZNF85	-2.27879	-0.106913	-1.99678	-1.81669	-0.548652	0.0897551	539
SMAD3	-1.83383	-1.04593	0.525029	2.09347	-1.53266	-0.439724	539.5
ZNF587	2.22379	-0.00804914	-2.2768	-2.52729	-1.13813	-1.00426	540.667
ZFP1	-1.10503	-2.55316	-2.59869	-2.37427	0.747603	0.0996026	541.667
BNC2	-0.370422	3.74591	0.128974	1.42086	-1.64263	-1.68729	541.833
ZFHX4	-3.18989	-3.00709	0.851552	1.44081	1.33414	-2.31194	543.5
ZNF256	1.96426	-0.94671	-1.22241	-3.6821	-1.36655	-0.162477	545.167
HELZ	1.30573	0.532298	-2.30392	-3.63763	0.559419	-1.09561	546.333
PROX1	-2.30135	2.1719	-1.84743	-2.37294	1.21919	-1.00518	547
ZNF273	1.23651	-0.505102	-1.83197	-2.80615	-0.0684758	-1.17397	547
ZNF655	-0.29418	-8.02238	-2.59622	-2.39201	1.12201	-0.0558786	548.667
SUPT4H1	-0.736657	-2.24674	-1.02505	-1.46663	-1.30146	0.344617	549.333
HOXC6	-1.69367	-1.22273	-1.60736	1.97131	1.33299	-2.32224	550.333
IRX3	1.09604	-7.33314	0.721313	1.61021	-1.4782	-1.05517	555
ZNF444	-0.483162	-9.79679	-1.25622	0.165648	-0.64874	0.0887866	555.167
ZNF343	-0.730309	1.62312	-0.411373	-2.31907	0.199274	-1.19885	556.167
ZNF776	0.548592	-2.08444	-2.43062	-3.34467	0.257036	0.0361057	556.5
ZNF501	-1.63575	-1.09968	-2.94155	-2.37533	0.243955	1.3317	556.833
HSF4	-0.405814	-2.49699	-0.0481874	-1.80084	-1.43385	0.257338	558.167
GATAD1	-1.2054	-2.81755	0.0110401	-1.59867	1.30452	-1.25665	559.667
SMAD2	-0.870068	-2.74723	-1.6675	-2.20178	1.23526	-0.656436	559.833	Dexfosfoserine
HOXD10	2.3736	-0.232477	-0.130491	-0.426006	-1.51144	-2.50592	559.833
ZDHHC22	-0.471448	4.57298	0.367417	0.642516	-1.6366	-1.30009	560.833
SNAPC4	1.35539	2.7089	-2.71493	-2.34321	-1.65279	-0.204261	561.333
SP1	-0.228006	-3.93834	-3.16069	-2.65905		-0.20532	562
ZC3H13	0.0331799	-2.06914	-2.21427	-2.86401	1.1927	-0.560512	562.5
ZHX1	0.552775	-3.76437	-2.13595	-2.42762	0.974557	-0.685511	562.667
ZNF398	-0.742144	2.18857	-2.22821	-3.11087	1.0977	-0.657506	565.833
TRIM29	0.231893	-1.94462	-0.245624	1.61605	-0.616998	-1.4055	567.333
GLIS2	1.12439	0.749973	-1.91373	-1.86529	-1.3779	-0.598195	568.667
ZNF570	-1.3355	1.9167	0.961434	-2.0674	-0.0303943	-1.1901	569.667
NEUROG2	-0.449074	3.57126	-0.0766696	0.708229	-1.23465	-1.48078	570.333
ZNF821	-2.29372	-3.98901	-2.44121	-2.39001	1.30258	0.569923	570.667
ZBTB10	0.965705	-0.296819	-2.40771	-1.25483	0.374802	-1.58671	570.667
RFX5	-1.85979	-3.68681	-1.82526	-1.20507	-0.33322	1.06201	570.833
ZMAT3	2.01926	-7.14696	2.06632	-1.56882	-1.04488	-1.44099	571.667
DNMT3B	2.3065	5.33422	-1.11334	-3.25264	-0.711814	-2.11274	572.333
TBP	0.415979	-0.00310036	-2.52288	-2.34426	1.07578	-1.13977	572.667
ETV1	-1.52565	-0.90114	-0.224401	-0.813495	-0.62221	-0.194975	573.167
ELK4	-2.0169	-0.709125	-0.996469	2.5801	0.602144	-1.38104	573.333
IRX5	0.335509	-0.154672	0.46672	0.592522	-1.34351	-1.15889	574.5
ZDHHC20	-1.01621	-2.60233	0.906687	-0.362744	0.734567	-1.20885	575.5
CITED1	-0.923238	-0.918331	-0.525077	1.58784	-1.60049	0.0278787	576
USF2	-1.89332	-12.5555	1.68652	2.90823	-1.59105	0.221105	577.333
ZNF417	0.198712	-0.412133	-0.927824	-2.6798	-0.754096	-0.184427	578.5
BAZ2B	-2.69883	-7.49655	-0.459703	-1.53394	0.841345	0.340063	578.5
SMAD5	1.29619	1.48023	-3.70959	-1.94268	0.041463	-0.776307	578.667
TFDP2	2.66139	-6.0742	-2.91517	-3.10791	0.0529326	0.148641	579.167
ZC3H14	2.03819	4.56022	-2.29601	-3.31424	-1.48356	-0.409678	579.167
ARNTL2	0.0751708	5.25001	-2.58889	1.79069	-0.678039	-1.52614	580
CARHSP1	-1.36668	13.3718	-1.79371	-2.50592	-0.379597	-0.641245	580
PAX4	0.128905	-2.62509	1.1112	2.21293	-0.418473	-2.09763	580.167
THAP7	-2.04506	0.980615	-1.28716	-2.1041	-1.18838	1.51539	580.833
TRIM16		-0.476721	-3.8023	-2.13366	1.03821	-1.54257	581
ZNF226	1.6834	-4.38618	-2.61265	-2.74037	-0.690821	0.438206	581
THAP1	-2.32706	-3.23482	-1.40964	-1.20907	1.04411	0.0327286	581.5
GLI2	1.03649	-4.73436	1.07391	2.65792	-1.47676	-1.35143	583.167
RFXANK	-0.130555	1.6814	-1.86312	-2.57112	-0.988636	0.143786	583.833
E4F1	-1.60828	-0.985043	-0.154637	-1.15255	-1.35869	0.970552	584.833
DMTF1	-0.621238	0.889968	-2.85608	-2.67095	1.28803	-0.41339	585.167
USF1	-2.46084	-0.309733	-1.89742	-2.62854	0.132677	1.15657	585.5
MEIS3	0.744682	-3.31651	-1.7578	-1.76002		-1.88167	585.667
ZNF804A	-1.51909	-6.12856	-1.07246	-1.41961	1.34084	-0.444063	586
ZNF771	-0.543594	-0.0178002	-2.67434	0.452583	-0.605811	-0.131031	586.5
ZNF491	-0.136838	3.50971	-2.06267	-2.87851	-0.966706	0.0733075	587.667
ZSCAN22	1.71112	-0.690969	-0.492457	-2.16546	-0.323553	-1.5286	588.167
ZNF669	1.22828	-0.811625	-2.52564	-2.743	-0.857366	0.219839	588.667
ZNF528	1.03375	-0.208074	-1.94412	-2.47364	-0.582427	-0.568645	588.833
RNF4	0.176632	4.1428	1.42634	-2.70361	-1.43066	-0.814988	588.833
ZFPM2	-0.599887	-3.88926	-0.381288	1.97799	1.30515	-2.18208	589
FOSL2	-1.21389	-0.013521	2.69205	3.22092	-1.48341	-2.1776	589.333
ZNF227	0.253146	2.66178	-1.23901	-2.98908	-1.46885	0.276193	589.5
HMX1	-0.57358	-5.2031	-0.357398	-0.203644	1.00678	-0.783848	592.5
ATF4	-0.176848	-18.6101	-0.620193	0.121557	-0.0675819	-0.090229	592.667	Pseudoephedrine
TBX3	-3.45321	-12.0032	2.46376	1.09274	-0.42969	0.0505008	593
ZNF510	0.902076	-0.452574	-3.05062	-3.57475	0.30097	0.350889	594.333
ZNF696	-0.429477	2.69052	-0.138555	1.24237	-1.60004	-0.701456	595
ZNF100	-0.669272	-1.51435	-2.51756	-0.760164	-0.434738	0.508855	595.667
PHOX2A	-2.62731	11.6741	-2.36405	-2.98417	0.919781	-0.203535	596
ZC3H3	1.24726	0.85713	-0.202977	-2.65245	-0.526968	-1.12535	596
ZNF623	0.929692	2.08561	-1.95852	-2.07361	-0.0737276	-1.27209	596.333
ESRRA	-0.0687408	5.45453	-0.361489	-0.716988	-1.544	-0.807463	596.333	Troglitazone ; Diethylstilbestrol ; Genistein ; Afimoxifene ; beta-Naphthoflavone ; 1-CYCLOHEXYL-N-{[1-(4-METHYLPHENYL)-1H-INDOL-3-YL]METHYL}METHANAMINE ; Flavone
SARNP	-0.217399	-1.42024	-2.43652	-2.71624		-0.502628	597.167
ZNF267	0.357145	-0.576263	2.11037	-0.00512211	-1.24857	-1.2471	597.333
GTF2H4	0.130917	-0.0135474	-1.86237	-2.13483	-0.559402	-0.206283	597.667
INSM1	-1.63867	-0.68532	0.819798	-1.97575	-0.558002	0.0320026	598
ZFP37	-2.64333	-2.26894	-0.195272	-3.00784	1.27524	0.400976	600.167
ZNF180	0.601892	-1.20932	-2.28798	-2.5178	-0.10681	0.0357923	601
ZBTB7A	-0.685798	-7.96512	2.71834	3.00304	-1.65555	-0.517457	601.5
ZNF512	-0.473821	-4.57843	-2.58529	-3.95035		0.992325	601.833
ZNF324	-0.60743	5.59564	-1.29925	-1.74641	-1.37097	-0.199997	601.833
ZDHHC17	-2.39723	-2.08717	-1.48364	-1.34883	1.33482	-0.183889	602.333
GATA2	-1.82111	7.22234	-3.14426	-3.04799	1.00503	0.21561	603.5
ZNF619	0.311008	1.51631	-2.12931	-1.9981	-1.24944	0.177758	604.5
ZSWIM1	0.48882	0.708169	-1.7741	-1.58196	-0.631237	-0.488032	605.333
PBX2	-2.66054	-9.74388	-1.09197	-0.943614		0.11385	608.167
TAF9	-0.468546	-22.1345	-0.303599	-0.541472		-0.877624	608.167
ZMAT2	0.493785	-7.1419	0.847215	1.14114	-1.02741	-0.471747	609.833
ZNF331	0.712697	2.84266	-3.24682	-2.20545	-0.165494	-0.362705	610.167
NHLH1	0.367894	-0.760534	1.30102	1.20144	-1.18745	-1.03755	610.167
ZNF653	-1.86961	-0.136256	0.238605	-1.45085	-1.30802	1.00837	610.833
ZNF672	-1.0637	-6.80683	-0.410334	0.455673	-0.125561	0.199306	611.167
ONECUT2	-1.00836	7.70413	-1.10197	-0.937183	0.494927	-1.6789	611.667
ZFPL1	-0.23237	-4.01376	1.05358	1.30798	-1.20617	-0.200981	612.667
ZNF23	0.00529487	1.50688	-0.872139	-2.24418	-0.605368	-0.380295	612.833
ZBTB3	-2.20693	-0.844296	0.158052	-1.17731	-0.735012	0.749504	613
MXD3	0.374471	-1.26215	0.212108	0.169732	-1.54443	-0.0656282	614
SP4	1.09047	-1.54728	-2.55171	-2.52371	1.25314	-0.678411	615
ZNF2	0.185465	1.63557	-1.31855	-2.74376	-1.09906	0.362766	615.167
KLF11	-2.57494	-11.863	1.89141	2.11257	1.32495	-0.884988	615.333
ZXDC	0.138882	1.7783	-2.20151	-2.77866	0.46779	-0.354677	615.833
THAP11	-0.809513	8.63141	-1.08057	-1.73044	-1.47613	-0.0779333	616.333
STAT5B	-2.55551	-3.35278	-0.635998	-2.30013	1.15148	0.665647	618.167	Dasatinib
ZNF189	-0.807139	-1.29776	-2.19796	-2.55545	0.939199	0.489917	618.833
TRERF1	-2.79313	-1.18144	-1.5477	-0.799908	1.33561	-0.156442	619
ZNF589	-1.33383	-0.112809	-2.66303	-2.35099	0.852325	0.650173	619.833
PITX1	-1.12412	6.49755	1.7078	0.389387	-0.578027	-2.28767	619.833
ZNF746	-0.557949	-1.64196	2.49669	1.74289	-0.418246	-1.37762	621.167
ATF2	0.557461	-2.93636	-0.148991	-0.981881	1.31726	-1.70211	622.333	Pseudoephedrine
ZNF335	-2.56369	-0.74082	-1.33708	-2.09117	1.24481	0.162932	622.5
ZNF431	1.0933	2.40141	-2.52918	-2.83599	-0.171707	-0.397832	623.167
ZBTB25	-1.0607	11.3946	-1.36713	-0.115151	-1.28466	-0.403764	623.833
ZNF410	-1.62797	0.419226	-1.46252	-1.12013		-1.00076	624.667
TBR1	0.36866	0.346605	2.67317	1.43561	-1.3127	-1.85079	626.167
GSC	-0.486887	5.68313	0.736281	2.70484	-1.3181	-1.87674	626.333
ZNF700	0.469037	1.84075	-2.18309	-1.01271	-1.60701	0.496138	626.667
GZF1	1.70076	-1.029	0.595462	0.352801	-0.900915	-1.32487	627.667
FOSL1	-0.0295626	2.11089	2.70296	2.56685	-1.5476	-2.5232	628
ZNF579	-0.95356	-4.7893	1.69179	2.88586	-0.69215	-0.603559	628.5
NFRKB	1.05891	1.02523	-2.31463	-2.78573	0.250991	-0.433528	629.5
ZRSR2	-1.77018	-1.06925	-1.22913	-0.666429	-0.102917	0.626296	629.833
CBFB	-0.0407691	-4.55121	0.155206	1.4652	1.33238	-1.69077	630
BAZ2A	2.56576	1.67979	-2.43934	-2.27007	1.164	-2.42574	630.167
ZNF451	0.21699	-4.07275	-2.10423	-3.00981	1.1198	0.58132	630.333
ZFAND5	-1.99192	-8.24506	-0.280027	-1.07674	1.03543	0.558345	630.667
ZBTB5	0.462228	-0.878456	-2.82251	-3.26368	0.811015	1.25017	631.167
TP73	-1.17938	1.4965	0.490971	3.34679	-1.43831	-0.719104	631.667	Zinc ; Zinc acetate ; Zinc chloride
GON4L	1.01593	3.66339	-2.07458	-2.2796	-0.343518	-0.842557	632
ZNF169	0.739351	-0.123739	-2.01046	-0.289406	-0.626286	-0.489281	632.333
ZNF839	-1.20876	1.05615	-0.893472	-0.484659	-1.39945	1.25154	632.667
ZRANB2	-0.652922	-11.8433	-0.884069	-1.32156	1.11697	0.219312	632.833
HIVEP2	-2.12244	-0.56072	1.90792	2.13711	0.841249	-1.39641	633.167
KDM5B	2.91544	14.8326	-2.74199	-3.56688	0.406019	-1.20541	633.5
ZDHHC6	1.77991	-2.66602	-2.20087	-3.21194	0.0800565	0.352481	634
NFYC	-0.961333	-7.47585	-1.03269	1.88437	1.04523	-0.295973	634
ZCCHC14	1.80765	3.43358	-2.88286	-3.01787	1.26866	-1.23241	634.333
ZNF530	2.80214	8.30121	-2.03685	-2.3538	-1.34458	-0.91566	634.333
TCF20	1.22112	1.69572	-2.94101	-2.57721	-0.633376	0.327469	634.833
ZNF334	2.48055	2.6209	-1.37637	-2.20332	-1.23452	-0.757248	635.667
MRPL28	-0.154054	4.22632	-0.99213	-1.14219	-1.6293	0.175839	637
SATB1	-2.93588	-0.560566	-1.75131	-2.34647	1.28185	0.712843	637.333
ZNF558	1.92732	2.84251	-2.61928	-3.30669	-0.480481	-0.0644129	637.667
ZNF789	0.722863	-0.222311	-2.52107	-2.52955	0.0749571	0.115433	638.833
ELF3	-0.515572	-0.176374	1.04256	0.263316	-0.534414	-0.645952	639
ZNF318	-2.22891	4.97422	-2.85894	-2.36628	1.2037	0.183681	642
ZIC2	-0.0684235	2.37785	3.07968	2.36924	-1.42574	-2.6746	642.583
ZNF529	0.524647	2.58546	-2.02583	-2.2923	-0.4515	-0.211585	643.333
ZNF786	-1.34086	4.00278	-1.26847	-1.49171	0.716233	-0.586985	645
ZNF232	-1.48544	4.81751	-2.16353	-2.34759	0.861662	-0.158315	645.167
ZNF585A	0.0347817	1.7036	-0.119456	-1.55244	-0.700244	-0.379855	645.333
PGBD1	-0.241799	1.8224	-2.28725	-1.28097	1.3292	-0.888742	645.5
BTAF1	1.56499	2.6532	-2.74431	-3.34537	0.401559	-0.238754	645.667
MYOD1	-0.374137	9.04624	1.38404	2.58744	-1.45398	-1.77996	646.667
ZNF561	-1.60035	-1.28872	-2.08093	-3.05592		0.922654	647.167
MSRB2	-0.394861	-2.20181	-0.984975	-1.34419	1.15877	-0.330603	649.167
ZNF346	-0.224793	1.69297	-3.04486	-2.73112	1.2154	0.299994	650.167
ZNF350	0.94031	2.10157	-2.00067	-1.07503	-1.10039	-0.270053	650.5
TGIF1	-1.94912	-1.75251	2.86006	2.88115	-0.724869	-0.729891	650.667
ZKSCAN1	0.662367	1.96486	-2.53151	-2.98453	1.02925	-0.277502	650.833
ZNF160	0.871245	-0.407825	-0.207065	-1.35554	0.0967003	-0.957183	651
ZFC3H1	1.71144	1.33061	-1.56108	-2.82654	1.21423	-1.32972	651.167
ERF	-0.171406	-2.03542	1.49947	3.37391	-1.34805	-0.682282	651.167
HOXD11	0.0677284	6.28703	1.51634	1.59998	-1.07514	-2.3627	651.5
ZNHIT2	-0.70584	1.276	2.21676	0.974072	-1.57136	-0.302024	652.667
RXRB	-2.33499	-1.8202	0.392745	-1.97945	1.33861	-0.055098	653.333	Adapalene ; Bexarotene ; Rosiglitazone ; Acitretin ; Alitretinoin ; Tretinoin ; Tazarotene ; Etretinate ; Bezafibrate ; 6-[1-(3,5,5,8,8-Pentamethyl-5,6,7,8-Tetrahydronaphthalen-2-Yl)Cyclopropyl]Pyridine-3-Carboxylic Acid ; Phthalic Acid ; Doconexent ; N-(2,2,2-TRIFLUOROETHYL)-N-{4-[2,2,2-TRIFLUORO-1-HYDROXY-1-(TRIFLUOROMETHYL)ETHYL]PHENYL}BENZENESULFONAMIDE ; N-(TERT-BUTYL)-3,5-DIMETHYL-N'-[(5-ME…
ZNF81	0.935364	-2.86358	1.01919	-0.610284	0.059952	-0.920258	653.833
ETV5	0.498856	-4.70352	3.12574	2.75602	-1.21266	-1.2032	654
SATB2	2.55776	2.45687	-0.100627	2.13393	-1.58102	-1.62893	655.5
PAX5	-0.601156	1.6078	0.931722	2.1962	-1.2318	-0.565942	656
NPAT	2.93826	1.90239	-3.16772	-3.32115	1.10979	-0.459446	656.167
ZNF133	-0.756782	3.32082	-2.05875	-1.60802	0.0985958	-0.0618965	657.5
HSF2	0.900751	2.99881	-2.61166	-3.64104	1.09492	-0.178403	657.833
EBF4	-0.243374	1.94547	-2.21493	-1.11433	0.352817	-0.23421	659
SMAD7	-1.22599	1.34097	3.02113	0.117884	-1.49685	-0.208223	660.5
ZNF706	0.309493	-2.11334	0.215933	-0.462882	0.551587	-0.701972	661.333
DMBX1	1.14185	3.57126	1.08112	1.99614	-1.28595	-2.37552	661.333
HIVEP1	-2.71178	-3.92328	1.10013	2.31929	0.998275	-0.27708	661.333
SALL4	-1.77413	-0.562892	2.72611	2.07806	0.987647	-1.73512	661.833
ZNF768	-2.37062	2.12016	-1.98126	-2.77412		0.0921031	662
SLC2A4RG	0.155521	-1.42158	2.77392	2.19522	-1.10046	-1.01899	662.333
AFF4	0.783593	-2.82594	0.866116	-0.811035	1.32344	-1.6404	663.333
PRDM2	-1.11662	-7.52826	-0.424734	1.99937	1.30837	-0.347826	664.667
ZNF770	0.409764	-0.240215	0.832459	-1.10783	-0.589196	-0.50799	664.833
NR2E1	0.943148	2.05867	1.04282	0.696131	-1.27035	-1.05277	664.917
NR2F2	-2.50213	-4.67966	2.11642	3.27118	0.434148	-0.672184	666.167
ZNF740	-1.12149	-1.59262	-0.341887	-2.27072	1.11494	0.282858	666.5
MEF2A	0.209525	-1.50245	0.794271	2.55061	0.44725	-1.52297	666.667
ZBTB49	1.86345	-0.915973	-1.85028	-1.4901	-1.31966	0.462195	668.667
ZNF445	0.995618	4.41861	-3.45639	-3.40502	1.20189	-0.110343	669
ZRANB1	1.00828	-1.33328	-1.96984	-1.9976	0.587443	-0.235385	669
NR1H2	-3.28389	-6.16122	2.78185	3.29214	-1.20277	0.390647	669.667	(3-{3-[[2-Chloro-3-(Trifluoromethyl)Benzyl](2,2-Diphenylethyl)Amino]Propoxy}Phenyl)Acetic Acid ; Benzenesulfinic acid ; N-(2,2,2-TRIFLUOROETHYL)-N-{4-[2,2,2-TRIFLUORO-1-HYDROXY-1-(TRIFLUOROMETHYL)ETHYL]PHENYL}BENZENESULFONAMIDE ; 1,1,1,3,3,3-HEXAFLUORO-2-{4-[(2,2,2-TRIFLUOROETHYL)AMINO]PHENYL}PROPAN-2-OL ; Diacerein ; Rhein
ZNF274	-0.582043	4.29597	-2.81287	1.60017	-1.0754	0.457943	670.667
ZNF490	0.444455	-0.01889	-2.12689	-1.16352	-1.01747	1.21406	671.167
MAFG	-0.83118	-0.166451	3.09551	2.91985	-0.51762	-1.84506	671.167
ZNF521	-0.509071	-0.906326	0.810732	0.599216	1.21051	-1.05061	672.833
ZNF304	1.50331	-0.703329	-1.74075	-1.94509	0.0844807	-0.367294	673.667
SIX4	1.88013	3.3963	2.41492	-1.63801	-1.46368	-1.41336	673.833
PHTF1	-2.94875	-16.3551	3.23674	3.59706	0.912941	-0.821604	673.833
ZNF12	-0.319715	1.81124	0.251051	-0.488827	1.20742	-1.41002	674
CEBPB	-0.0842203	-1.86745	3.9272	3.80982	-1.28315	-1.57087	674.333	Quercetin
ZNF397	-0.788929	-0.282973	-2.45191	-2.36976	1.28256	0.614217	674.667
ZNF584	-1.24204	5.44997	1.77114	0.684259	-1.53151	-0.243532	675
ZNF382	-0.242712	3.66231	-2.76746	-3.21023	1.04279	0.669584	675.333
ZNF610	1.35972	3.59754	-1.49249	-2.69741	-0.915799	-0.0818492	675.833
ZNF592	-2.13848	-2.93673	-0.645339	-0.439442	1.30108	0.393726	676.167
CDKN2A	0.382033	-0.960505	2.57429	1.02077	-0.698922	-0.964838	676.333
ETV3	1.60143	-0.834035	2.64076	0.30067	-0.654241	-1.7948	676.833
ZNF471	-1.23647	3.39605	-1.33051	-1.999	1.04832	-0.264867	677.333
ZDHHC23	0.652369	3.12182	0.944566	1.17651	-1.63649	-0.612243	677.667
GSX2	0.49374	2.91379	1.61454	2.22403	-0.660217	-2.20252	678.667
ZBTB17	-0.328404	-0.712715	-1.00253	-1.1113	1.07481	-0.249066	679
ZNF468	0.773434	4.53077	-0.485504	-0.875436	-0.121806	-1.32598	679.167
MBD1	-0.0496443	-3.25975	-0.938984	-1.6488	0.458001	0.56642	679.333
MLXIP	2.15201	4.61511	-1.99687	-0.687135	-0.0471651	-1.6552	679.5
ZNF585B	1.16275	-0.0773736	0.287773	-1.04454	-0.64419	-0.634574	679.667
NR5A1	0.535583	1.92594	0.999109	2.70807	-0.796739	-1.53746	680.333	(2R)-3-{[{[(2S)-2,3-DIHYDROXYPROPYL]OXY}(HYDROXY)PHOSPHORYL]OXY}-2-[(9E)-HEXADEC-9-ENOYLOXY]PROPYL (9E)-OCTADEC-9-ENOATE ; Phosphatidyl ethanol
ZDHHC8	2.12402	1.55879	-1.4195	-0.738088	-0.289559	-0.973718	680.667
BCL11B	-2.51668	2.08741	-1.28888	1.4893	0.266236	0.100511	681.833
ZNF627	-0.204252	3.27472	-2.93178	-2.28893	0.185964	1.02617	682
ZNF577	0.895511	-2.42754	-2.11978	-0.760935	-0.0255335	0.350124	682
NAT14	1.64312	3.61431	1.09646	-2.75867	-1.59829	-0.174677	682.167
NR2C1	1.56667	1.25152	-2.69504	-3.36712	1.20712	-0.0390046	682.333
TEAD2	-2.96319	-5.95487	4.01507	3.61957	0.135427	-0.777328	682.333
ZEB2	-3.17528	-1.11749	1.26509	1.58304	1.3412	-0.592658	682.5
HLX	0.646189	0.606067	2.10175	3.12907	-1.1888	-1.83146	683.167
FOXJ3	-0.33595	0.818032	-1.52635	-1.05842	1.30436	-0.576192	684.5
ST18	0.946485	-5.62055	0.653586	0.0232907	0.204153	-0.508254	684.5
PRRX1	-0.355072	-1.74896	2.11563	3.29643	-0.0110101	-1.38807	684.667
HES6	1.0007	5.86409	-2.51897	-1.75069	-1.59629	0.743093	684.917
ZC3H6	-1.56877	3.24495	-2.58225	-2.68245	1.341	0.536598	685.5
JARID2	2.95444	5.44115	-2.76706	-1.74139	0.371636	-1.22532	686.167
ZNF185	-1.09	2.39458	2.94239	0.899165	-0.484616	-1.07889	686.333
MXD1	3.18724	3.55926	-0.761667	-2.97326	1.13964	-2.01332	686.5
SIX6	0.317164	3.14803	1.99681	1.09205	-0.643786	-1.44494	686.75
ZNF593	-1.01174	2.51395	1.07438	2.22419	0.263466	-1.23553	686.833
LYL1	-1.17907	4.76937	1.36099	1.35758	-1.27462	-0.361353	688.333
ZKSCAN5	1.64141	-0.109816	-0.198261	-2.13555	0.476875	-0.987196	689
ZNF263	0.177193	-1.79559	-2.42141	-2.3095		0.0957517	689.167
ZNF680	1.55197	3.45637	-2.48147	-2.43556	0.969132	-0.744459	690.667
ZCCHC9	0.335662	-0.148669	0.602778	1.67585	0.392572	-1.24716	691
AEBP1	0.0707265	0.994136	2.47839	3.02753	-0.645911	-1.98445	692
RELA	0.179178	-1.09867	-0.660546	-0.804682		-0.887453	692.5	Dimethyl fumarate ; SC-236
EDF1	0.327899	3.22795	-1.8867	-2.21839	-0.763631	0.668414	692.833
TBX4	1.45198	0.348466	1.79666	2.652	-1.27919	-1.48029	693.333
ZNF449	-1.12313	1.47791	0.581275	-0.0260572	0.522945	-0.463874	693.5
ZNF560	1.60402	6.26735	-2.92434	0.725785	-0.955526	-0.482066	693.667
GATA5	0.141047	3.16763	1.61923	2.56278	-1.46418	-0.818622	694.167
ZCCHC7	0.599625	5.77476	-2.69088	-1.4171	-0.722605	0.22251	695.333
ZBTB6	-0.596728	1.73916	-1.59829	-1.64612	0.577599	0.205761	695.833
ZZEF1	0.0511453	-1.40085	-1.1707	-1.98184	1.3411	-0.202596	696.833
MAFF	1.12356	-2.56295	3.08813	2.47492	-0.805562	-1.4173	697.333
MSL3	0.979506	-4.94593	-0.725222	1.06292	-0.466871	0.159088	697.667
SMAD6	-3.55603	1.6976	2.11148	3.05013	-0.867921	-0.1541	699.5
MEOX2	-0.051103	2.65923	1.58675	1.82736	-0.651754	-0.952416	699.75
SHOX2	-3.02798	9.12241	2.02572	0.464959	1.1939	-1.50248	699.833
ZNF205	0.446445	-0.39078	-0.844465	-2.1105	-0.39585	0.623688	700
SPDEF	0.604603	-0.974372	0.771537	2.21241	-1.15029	-0.265699	700
ZNF70	1.90028	5.91467	-3.50976	-2.89217	0.878736	-0.291096	700.167
ZDHHC13	0.583416	2.88792	-1.14929	-1.91713	-0.63218	0.0437203	700.333
SOX18	-0.644634	-1.33143	2.62783	3.30751	-1.3314	-0.474618	700.333
POU2F2	0.60676	1.57928	-0.221631	-0.964306	0.96486	-1.07364	700.667
FOXC2	0.469983	1.53395	2.49692	2.72689	-0.714133	-1.98978	701.167
ZFAND2A	0.61103	-10.4733	2.60199	1.37263	1.07435	-1.23681	701.5
MORC3	0.225683	1.14188	-1.9745	-2.08467	1.28071	-0.319712	702.833
ZNF28		6.38645	-0.732801	-2.24435	-0.742225	-1.09072	704.667
RERE	-0.394248	-2.25736	-1.64227	-1.58003	1.33973	0.394649	706.167
ZFP41	2.62801	2.0261	0.554842	-2.58071	0.0206634	-0.962253	706.5
TSHZ1	-1.93249	1.65411	-0.583016	-1.36699	0.453215	0.838025	707.167
ZMAT4	3.01598	7.02622	-2.19496	-0.0624357	-0.602829	-1.16336	707.5
PITX2	1.8832	5.33743	0.554639	1.01745	-0.709618	-2.61009	708.333
ZNF420	1.39804	2.80696	-2.05277	-1.77327	-0.829986	0.163398	708.667
ZFYVE26	-0.250705	-0.113069	-1.42129	-0.0147768	0.996793	-0.156853	708.667
HINFP	1.15538	-0.807981	-1.89886	-3.52058	1.33357	0.314854	708.833
ZNF581	0.924214	11.075	-2.09307	-2.55427		-1.78153	709.667
ZNF493	0.43065	-0.483689	-2.1529	-2.4966	0.910238	0.955629	710.833
ZNF250	1.52147	2.26746	-2.77295	-2.97485	0.300971	0.558382	711.167
REL	1.90207	1.76428	0.183612	-0.181568	-0.0365506	-1.36473	711.167
ZNF174	1.52588	3.27428	-2.43231	-2.06982	-1.24833	0.893312	711.5
TCEAL1	-1.43281	-7.22797	1.84155	1.99385	-0.167634	1.3146	711.5
AFF1	-1.1905	4.84353	0.0496733	-0.115612	-0.60305	0.0518957	711.667
TAF6	0.54863	1.45047	0.499177	0.866312	0.0543802	-0.896474	711.667
ZNF14	0.503703	2.37923	-0.213021	-2.237	-1.20249	0.785007	712
BATF2	0.61797	1.89333	1.74476	2.84348	-1.51088	-0.790284	712.167
SOX7	-1.28047	-0.505989	2.96051	3.47941	-0.144178	-1.2971	712.333
ZNF615	1.05894	2.44024	-0.89313	-3.14921	0.153327	0.070746	713.667
RREB1	-1.86003	3.57126	2.54461	3.90081	-0.444969	-1.60149	714
ARID3A	1.28992	5.79562	-1.02053	0.308636	0.364233	-1.97941	714.167
SNAI1	1.03024	7.58966	2.53474	2.28853	-1.50298	-2.72199	716.833
CIR1	-0.419208	-1.5306	-1.86363	-2.24228		0.748709	718
ZNF701	2.02118	0.988457	-1.42712	-0.477609	0.242604	-0.789543	718.167
ZNF212	0.267169	1.62411	-0.516311	-1.48391	0.0584684	-0.0107243	718.167
ZNF75D	1.44062	-0.843605	-1.68391	-1.67824	-0.649438	1.07438	718.667
OTX1	1.02014	3.93867	2.75922	2.04947	-1.5316	-1.44929	718.667
BLZF1	0.955051	1.35905	0.944281	-0.0959776	0.0402498	-0.982321	719.167
ZDHHC18	-1.41301	-1.13747	3.76082	3.09242	0.936048	-1.60398	719.167
HR	-2.12742	2.9523	0.0412985	2.66178	-0.670123	0.182763	720.333
SCML1	2.68481	6.80399	-2.89916	-2.91589		-1.15509	720.833
FOXN4	-0.930969	-1.23454	0.385809	0.404758	0.644418	0.227942	720.833
ZBTB34	1.93547	0.769979	-1.73827	-0.0769738	0.995824	-1.05023	721.833
TFE3	0.00316312	-0.924918	3.82873	3.35215	-0.437811	-1.85325	721.833
SP5	-1.43777	2.08225	2.61737	3.54373	-1.13036	-0.755312	722.167
NKX6-2	0.560992	5.02756	2.25132	2.50633	-1.45312	-1.28041	723.167
KLF12	-0.739117	-2.42596	-0.473815	-1.04944	1.34106	0.249396	724
ZNF624	-1.27196	-0.288459	-1.37544	-1.38148	1.17987	1.06401	724.833
KLF1	-0.068795	2.08725	2.2274	2.75514	-1.45721	-0.55637	725.167
TBX20	0.893653	2.09641	-0.355808	0.797272	1.03379	-1.49803	725.333
SP100	-0.0101011	-0.669483	2.50979	3.5846	-0.225657	-1.59548	725.417
ZNF75A	1.87123	4.17347	-0.579363	-2.67168	-1.01951	0.0381148	727
ZNF91	0.633209	-0.876327	-1.0817	-2.26569	0.62001	0.454465	727.333
ARNT	1.1436	-1.35148	-0.559163	-0.765043	1.10777	-0.576084	728
KCNH8	-2.14736	0.885128	-1.56766	-1.07944	1.28999	1.23138	728.167
FOXJ2	-2.65917	-0.150832	1.16671	2.74612	1.33138	-0.705001	729.167
NKX3-2	1.29048	1.6803	2.61989	3.10643	-1.27687	-2.09023	730
ZNF76	-2.04178	-1.63336	-0.363255	-0.156287	1.28958	1.11844	730.167
TAF10	1.24828	9.96544	1.07815	1.15126	-1.62378	-0.809738	730.333
MLXIPL	0.79346	0.907438	1.50547	2.71114	-1.34715	-0.599459	731.5
LHX2	0.978147	4.76951	2.062	1.59508	-1.26243	-1.23332	731.5
RXRA	0.206941	-3.91728	2.03978	3.34279	-1.42639	0.175592	732	Alpha-Linolenic Acid ; Adapalene ; Bexarotene ; Rosiglitazone ; Acitretin ; Alitretinoin ; Etodolac ; Tretinoin ; Etretinate ; Bezafibrate ; Alfacalcidol ; Phthalic Acid ; Doconexent ; Oleic Acid ; Arachidonic Acid ; EVT-101 ; (5BETA)-PREGNANE-3,20-DIONE ; 2-chloro-5-nitro-N-phenylbenzamide ; 1-BENZYL-3-(4-METHOXYPHENYLAMINO)-4-PHENYLPYRROLE-2,5-DIONE ; 2-[(2,4-DICHLOROBENZOYL)AMINO]-5-(PYRIMIDIN…
HOXA10	0.208756	2.08377	0.511171	3.32127	-0.798276	-0.817937	732.5	Calcitriol
ZGPAT	0.407996	-0.493421	1.09949	0.541341	-0.280802	-0.217062	732.667
GATA4	-0.168829	9.31166	1.91952	1.3076	-1.03668	-0.80306	732.833
ONECUT1	1.79904	1.36176	2.78268	1.21263	-0.658946	-2.08318	732.833
NOTCH4	0.737782	-5.16334	1.63337	2.37419	0.240857	-0.626305	733
MNX1	-0.103908	4.39544	2.57065	3.00946	-0.952879	-1.52707	733.167
NR6A1	3.42711	10.8231	-0.762024	1.48285	-1.24111	-1.32798	733.667
RBL2	-0.00838583	2.03528	-0.176278	-1.36395	0.857773	-0.343975	733.667
TSC22D1	-0.934796	3.87546	-1.78747	-0.975558	1.03263	0.0943875	733.833
ZNF175	1.20069	-1.73171	0.427283	-0.689747	0.767807	-0.536809	734
ZFHX2	2.11485	-0.440108	-2.5902	-3.49916	1.08905		734.333
PKNOX2	0.764203	1.88337	-0.518588	0.77008	0.751163	-0.935329	735.5
CEBPD	-2.89848	-2.49234	4.17951	3.41484	0.229031	-0.528242	735.5
SLC30A9	1.75672	7.76458	-1.44484	-2.84863	-0.973956	0.255227	735.667
ZMYM1	0.444085	2.88907	-0.833812	-0.135939	1.31643	-1.14698	735.667
ZNF454	-1.16379	4.12265	-2.33488	-2.6457		0.399065	736
FOXL2	0.951725	4.91744	1.53235	2.78207	-1.16717	-1.60943	736.083
SNAI2	-1.87578	7.59968	2.11615	2.56233	0.965434	-1.87202	736.5
ELF4	0.125141	1.70276	4.02827	3.38355	-0.909752	-2.22901	736.833
TCF25	-1.35716	-19.557	2.06422	1.7834	1.29764	0.227657	737
FOXC1	-0.165441	4.64748	2.65243	2.22584	-1.53245	-0.616308	737.167
ZNF557	0.778417	3.51399	-1.71535	-2.38421	-0.683527	1.53511	738.5
ZNF234	0.892788	3.93764	-0.913992	-1.32009	-0.0518955	-0.435764	738.833
ZSWIM3	0.605433	1.03786	-1.71508	-0.59405	0.267068	0.0606419	739
ZNF197		2.4359	-1.51809	-3.55553	-0.410624	0.477357	739
ZEB1	-0.969658	-1.33475	2.27458	0.283318		-0.818677	739.167
HOXC10	0.505408	9.58981	-0.192378	0.174765	1.16945	-2.60631	739.5
TRAFD1	2.38983	2.78566	-0.833295	-2.78704	-0.438153	-0.00330299	739.667
NR2F1	0.739572	7.38745	0.623037	-1.09759	-1.1987	-0.347852	739.833	beta-Naphthoflavone
RARG	-0.785773	-0.0209132	3.43923	3.70239	-1.35108	-0.635265	740	Adapalene ; Acitretin ; Alitretinoin ; Tretinoin ; Tazarotene ; Etretinate ; Isotretinoin ; SR11254 ; 4-[3-Oxo-3-(5,5,8,8-Tetramethyl-5,6,7,8-Tetrahydro-Naphthalen-2-Yl)-Propenyl]-Benzoic Acid ; CD564 ; Dodecyl-Alpha-D-Maltoside ; BMS184394 ; R667 ; LGD-1550 ; 3-Fluoro-4-{[(2R)-2-hydroxy-2-(5,5,8,8-tetramethyl-5,6,7,8-tetrahydro-2-naphthalenyl)acetyl]amino}benzoic acid ; 3-fluoro-4-[2-hydroxy-2-(…
EN2	0.680286	5.16229	1.1709	2.00044	-1.05236	-0.918066	740.667	N-cyclohexyltaurine
GABPB2	-2.48252	0.816602	-0.733631	0.611616		0.145373	742.167
MESP1	-0.44727	1.12525	2.68139	3.06763	-1.34808	-0.446357	742.333
MLX	0.764393	6.75656	-1.21874	1.44767	-0.656033	-0.58854	743
SOHLH2		3.7667	0.278802	0.963574	-0.863755	-1.30447	743.333
ZNF782	1.12584	-1.06013	-2.62978	-2.69928		0.403037	744.333
ZNF697	0.523214	2.4251	1.313	2.34409	0.430547	-1.65753	744.333
EBF1	-1.52802	-3.57016	2.02531	2.51128	1.34134	-0.543606	744.333
CXXC1	2.05504	2.0368	-1.23168	-1.96729	-1.22873	0.66873	745
CREB3L3	0.083758	5.16959	0.860718	0.450302	-1.22101	-0.0560371	745
ZNF467	0.774745	2.4597	2.41572	2.01535	-1.31659	-0.770436	745.833
BHLHE40	-1.59857	-0.695606	3.37082	3.45496	0.781386	-1.30132	746
VSX1	-0.19061	2.37785	2.23817	2.52423	-0.439679	-0.944729	746.083
FBXW7	-0.710201	-0.570575	0.195604	-0.739425	0.392704	0.83348	746.667
ZNFX1	-0.422274	-1.57856	2.57093	2.59206	0.331971	-0.716809	746.833
SIX5	-1.01893	-0.55416	3.32693	3.26835	-0.640546	-0.632601	747.833
ZNF747	-0.949785	-0.156569	2.04524	2.17855	-1.33665	1.47924	749.5
PAX7	0.00291729	0.962212	1.40081	3.41289	-0.61465	-0.761746	749.833
TRPS1	0.575431	-1.03962	2.21774	1.83252	1.29842	-1.68897	750
ZNF24	-2.54861	-5.19202	2.36341	0.958574	1.07264	1.08693	751.333
ZBTB43	1.24404	-1.34801	0.0245415	-0.576966	-0.441394	0.339386	752
ZNF461	0.480203	0.360968	-0.040781	-0.669145	-0.121931	0.204295	752.667
TBX6	-0.485627	0.884473	1.00173	2.48708	-0.903757	0.286146	753
MEIS1	-0.125669	2.57424	-0.925785	-2.47666	1.2892	0.129902	753.667
ZC3H10	0.179416	4.87409	-2.01882	-2.20603	0.0536329	0.826876	754
RNF6	-0.359038	-1.99532	2.53704	2.55605	0.496085	-0.644465	754.333
GATA6	-0.589059	2.6928	2.79089	3.19168	-0.186899	-1.54698	754.333
TRIM25	0.965257	5.49599	1.53111	1.57346	-1.51819	-0.576194	754.5
FOXS1	0.531609	3.14803	1.67545	2.13641	0.22032	-1.48237	755.083
ZNF324B	1.44298	1.84675	-1.9486	-1.64468		-0.922729	755.5
ZBTB20	1.21423	-7.84214	1.47784	2.07764	1.3385	-1.02633	758.5
ZIC3	1.08103	-1.00378	2.77526	2.22993	-0.0419715	-1.2519	758.5
CSRNP3	-0.337566	2.15044	-1.01278	-0.9126	1.33841	-0.268695	758.667
TULP4	0.376302	1.84265	-2.36903	-2.07645	1.34086	0.218719	759
ZMYND11	-3.43616	-14.2845	2.49902	2.25653	1.31029	1.01307	759.5
HIC1	0.104916	2.07261	3.2546	3.74467	-0.769075	-1.74224	759.5
SPIB	0.50308	-1.15686	1.74883	2.49595	-0.651031	-0.140385	760
ELK3	-0.785369	-0.118866	3.47301	3.63744	0.587979	-2.07109	761.167
ZNF691	0.00392057	-0.672118	0.675079	-1.05857	1.13836	-0.0144862	761.667
ZNHIT3	1.48511	5.6414	-1.24772	-2.55692	1.14652	-0.713912	762
ZNF572	1.00123	2.37684	-1.56467	-0.419397	-0.892253	0.795209	763.333
AFF3	-1.05688	2.67647	-0.357283	-0.66599	1.32613	-0.138564	766
ESRRG	-0.901894	7.04292	0.220866	1.11302	-0.377391	-0.033094	766.5	Troglitazone ; Diethylstilbestrol ; Tamoxifen ; Estradiol ; Cholic Acid ; Afimoxifene ; 4-HYDROXY-N'-(4-ISOPROPYLBENZYL)BENZOHYDRAZIDE ; 4-(1-methyl-1-phenylethyl)phenol ; 4,4'-PROPANE-2,2-DIYLDIPHENOL ; 4,4'-cyclohexane-1,1-diyldiphenol ; Estradiol acetate ; Estradiol benzoate ; Estradiol cypionate ; Estradiol dienanthate ; Estradiol valerate
ZSCAN30	-0.101435	1.06128	-1.91958	-2.4306		0.414121	767.333
ZNF654	2.17568	-1.49675	0.276742	-2.44077	0.254232	0.329797	768.333
EPAS1	2.43284	-11.547	0.686645	1.34864	0.549922	-0.244496	768.333
ZFYVE16	0.498319	-0.258944	-0.345267	-1.44826	1.33695	-0.221968	769
NFIL3	1.41358	4.16767	1.66549	-1.30465	1.08605	-2.07019	769.333
ZNF709	2.42624	2.12527	-3.33361	-2.60451	1.00073	0.992263	769.667
PREB	1.61016	6.75737	1.19623	2.74356	-1.35085	-1.1837	770.667
ZNF622	2.74028	7.29937	-0.933058	-2.15321	-0.631296	-0.358633	770.833
ZNF556	3.02359	9.96077	-2.09738	-0.127704	-0.974745	-0.322138	771
ZNF77	3.0388	4.38031	-2.60125	-2.2482	-0.825473	1.7596	771.167
NR1I3	0.567362	-0.693306	1.09797	1.20648		-1.18897	772.333	Doxylamine ; Meclizine ; Loperamide ; Ketoconazole ; Pheniramine ; Prasterone ; 16,17-Androstene-3-Ol ; Resveratrol ; Cholesterol ; Phenolphthalein ; (5BETA)-PREGNANE-3,20-DIONE ; Hexestrol ; Triclosan
TEAD3	2.14971	4.01533	2.08255	1.85942	-0.742858	-1.58806	772.667
NKX3-1	1.01269	4.10584	2.4504	2.573	-1.34222	-1.04238	773.167
ZNF513	-0.612392	-0.318874	1.53107	1.14787	-0.122235	0.455491	773.333
ZNF25	-2.05436	-0.629717	1.30247	0.43604	1.34091	0.258014	774.167
RARA	2.68678	-8.19637	1.05222	1.53583	0.15472	-0.246748	774.333	Adapalene ; Acitretin ; Alitretinoin ; Tretinoin ; Tazarotene ; Etretinate ; Isotretinoin ; Tamibarotene ; LGD-1550
ZNF677	1.24591	-2.0912	-1.20865	-2.89718		0.42794	774.667
DLX4	1.06948	10.9952	2.03026	2.67856	-1.32862	-1.32121	775.833
APP	-0.124786	-6.32826	3.31263	2.24241	1.13773	-0.603394	777	Deferoxamine ; Aluminium ; Zinc ; L-methionine (R)-S-oxide ; Resveratrol ; Phenserine ; Tetrathiomolybdate ; CAD106 ; Mito-4509 ; Edonerpic ; Dimercaprol ; Copper ; Florbetaben (18F) ; Florbetapir (18F) ; Flutemetamol (18F) ; Zinc acetate ; Aluminium phosphate ; Aluminum acetate ; Zinc chloride
ATOH8	-2.22534	2.84197	2.30752	3.4157	-1.55352	0.781501	777.333
ZNF488	1.44304	3.20333	-0.174041	0.192088	-0.419356	-0.444365	778.167
ZNF230	2.19125	5.64393	-2.98892	-1.02618	-0.870083	1.44136	779
ASH2L	-0.298767	-0.244685	-0.0904893	-2.18082	1.15644	1.25113	779
ETV6	-2.53908	-1.44747	1.65804	2.47504	1.13043	0.454541	779
PURB	1.3187	-0.11258	-0.281191	0.145066		-1.12346	779.833
HES7	-0.357158	13.0824	0.866262	3.17939	0.0344867	-1.29756	780.167
MXD4	0.131147	-4.34395	-0.737264	-1.20904		1.07463	780.667
KLF6	-0.366187	2.68077	2.16703	3.02555	1.07418	-1.72021	781
TFIP11	0.519897	2.08599	-0.194464	-1.34903	0.0440013	0.372299	781.167
ZNF79	1.86301	1.91653	-1.92173	-0.687693	-0.808894	1.04058	781.833
ELF1	-1.01981	-3.62488	2.54553	4.04203	0.99669	-0.574998	783
XBP1	-1.80368	-8.57123	3.40189	3.53452	-0.308752	0.66505	783
DRAP1	1.57049	20.6666	1.32668	2.48728	-1.60598	-0.811395	783.167
TLX1	0.240131	3.95005	2.38464	2.94981	-0.234288	-1.43263	783.833
ZNF329	1.39527	0.797708	-2.07626	-0.210363	0.89719	0.0455248	784.5
ZGLP1	0.251953	-0.641402	-1.93645	-2.20043		0.969969	785.333
ZDHHC2	-0.736275	3.03521	2.86358	0.881089	-0.0130247	-0.484126	785.833
HOXB7	-0.00133119	6.27761	3.01437	1.583	0.658972	-2.57962	785.833
ZNF45	0.539697	-0.919042	0.66645	0.243802	0.00698937	0.573313	786.167
ZNF497	0.139111	-1.91475	-0.76558	0.461848		0.0190469	787.333
HOXA7	-0.32728	1.74896	1.67613	2.86547	0.303771	-0.658863	788
HES4	-1.29375	33.0942	2.1327	0.803052	0.345522	-0.66996	788
POU2F3	1.30417	2.65923	1.5639	3.27624	-1.03271	-1.02303	788.417
CSRNP2	2.21329	2.81428	-1.4141	0.753959	1.33341	-1.39417	788.667
ZNF347	1.37859	6.27329	-1.1386	-2.38652	0.336983	-0.124656	788.833
STAT5A	-1.35031	-3.41311	3.22422	3.41019	-0.454967	0.281265	788.833
ZMAT5	-0.0315222	7.89687	-0.968542	-2.13651	0.123654	0.730257	790.667
ZNF34	-0.845309	2.22499	-0.392912	-0.443912	1.29824	0.191697	790.833
ZFP36L2	-2.29837	-8.60863	3.64827	3.28051	0.959683	0.178203	791.167
FOXG1	0.555475	3.57126	2.52188	2.58627	0.203068	-1.84438	791.5
ZNF506	0.147501	1.32074	0.00986024	-0.672196	-0.0017896	1.08214	793.667
ZBTB22	0.194584	-0.506499	-2.798	2.10316	1.20381	1.84512	794.167
ZNF18	-1.07415	2.29096	0.010859	0.233713	1.07548	0.39358	796.5
TSC22D3	-0.360294	-8.43239	3.34677	3.06836	0.47574	-0.182985	796.833
HDAC1	1.54457	3.99241	-0.590061	1.94746	1.13496	-1.46304	797.333	Arsenic trioxide ; Zinc ; Vorinostat ; Pracinostat ; Romidepsin ; Fingolimod ; Mocetinostat ; Abexinostat ; Zinc acetate ; Zinc chloride ; Belinostat ; Panobinostat
ZNF10	0.414198	2.6869	-1.529	-2.0205	1.04322	0.675383	797.667
ZNF83	0.644806	3.53253	-0.767083	-1.98612	1.1315	-0.113217	799.167
POU4F2	1.46637	4.4794	-0.0344137	0.218115	1.16453	-1.35303	799.167
BARX1	1.59996	3.76533	3.08487	3.04362	-0.92904	-2.55611	799.333
ZHX3	0.495964	1.37695	0.992547	0.116008	1.24118	-0.562488	801.167
JDP2	-1.98386	-2.39017	3.87483	3.63225	0.779964	-0.348943	801.167	Pseudoephedrine
ZFYVE28	0.0938435	7.14935	1.55311	2.67464	-1.42604	-0.0838386	801.333
IRF2	-2.11074	-0.79822	2.62173	2.28802	1.0839	0.140475	802.333
ZBTB7B	1.39478	-0.52348	3.50965	2.87076	-1.05052	-0.793095	802.5
THRB	-0.93727	-0.669483	2.54817	3.40404	-0.574023	0.132457	805.75	Liothyronine ; Levothyroxine ; Dextrothyroxine ; Amiodarone ; Liotrix ; [3,5-Dibromo-4-(4-Hydroxy-3-Phenethylcarbamoyl-Phenoxy)-Phenyl]-Acetic Acid ; KB-141 ; 2-[4-(4-Hydroxy-3-Isopropyl-Phenoxy)-3,5-Dimethyl-Phenyl]-2h-[1,2,4]Triazine-3,5-Dione ; Tiratricol ; GC-24 ; Eprotirome ; MB07811 ; Sobetirome ; 1-(4-HEXYLPHENYL)PROP-2-EN-1-ONE
ZDHHC24	0.840485	9.27279	2.43519	2.91001	-1.37251	-0.973416	806
LZTR1	-0.0954045	3.94049	0.661425	-0.0658172	1.13737	-0.423934	806.667
ZNF57	3.03206	4.98081	-0.0424418	-2.08873	-1.55504	1.22396	806.833
ZNF841	1.40775	3.42732	-0.617125	-0.736064		-1.32141	807.167
ZNF568	1.14983	4.28783	-0.610447	-2.60132	1.02433	0.0266347	807.667
IKZF3	1.57345	-0.975204	1.56487	2.27518	0.567623	-0.75882	807.667
LITAF	-1.14078	0.85466	3.57426	3.74225	0.259811	-0.894523	808.167
ZNF177		0.696691	-3.11221	-3.02592		1.06012	808.333
ZNF415	-0.0262787	3.36666	-0.12701	-0.520854	1.11793	-0.111034	808.333
CREM	-0.325452	-0.760674	3.32184	3.14472	0.247417	-0.677866	808.333
DBP	0.819722	2.90684	1.04327	1.37422	-1.5664	1.33167	810.167
ZNF774	0.560323	4.85281	-1.66866	-2.25102		-0.299181	811.667
ZSCAN16	2.30408	6.68033	-2.51219	-2.08624	-0.447104	1.10268	812.5
ZNF280B	2.55699	-0.605625	-0.147709	0.0527633	-0.443716	0.404738	812.5
SP6	0.437434	5.3111	1.47523	0.784851		-1.95388	812.667
ZNF611	0.768251	0.902503	-0.659164	-0.763729		-0.463946	813.167
HOXD1	1.67529	9.41445	1.74448	3.47703	-1.43447	-1.2523	813.333
PML	2.59868	8.70027	2.23833	0.516572	-0.626128	-1.40829	813.333	Arsenic trioxide
PRDM13	0.547951	2.40066	3.28982	3.61355	-0.997251	-1.06951	813.333
RUNX3	0.948829	3.62834	2.20631	2.50285	-0.272111	-1.11983	814.667
TFAP2A	-0.286906	3.76331	2.87955	2.96348	1.09669	-2.22347	814.833
L3MBTL1	-0.50092	2.60158	0.890288	0.0461157	0.340428	0.562083	815.5	2-(N-Morpholino)-Ethanesulfonic Acid
ZDHHC1	-0.30679	-2.22541	3.64407	2.93008	-0.253214	-0.0106001	815.5
ZFP3	1.0725	4.08135	-1.75069	-1.41792	0.518491	0.320267	816.833
RARB	2.98981	4.42235	2.85374	1.79807	-0.65723	-1.70996	816.833	Adapalene ; Acitretin ; Alitretinoin ; Tretinoin ; Tazarotene ; Etretinate ; Arotinoid acid ; Tamibarotene ; LGD-1550
CNOT8	1.55379	6.86672	-0.35652	-2.40292	1.08707	-0.491393	817
RLF	1.92743	2.10935	1.34878	-0.249396		-1.90609	817.167
ZNF571	1.21981	2.6787	-0.679929	-0.972047	-0.250767	0.589008	818.167
SOX15	-0.509471	3.14503	2.05261	2.6942	-0.416994	-0.126878	818.5
FOXE1	0.389704	2.05867	3.22399	3.45508	-1.3709	-0.515067	818.583
TCF7	0.205607	1.24982	2.59171	2.35065	0.448016	-0.725045	819
ZKSCAN4	0.904278	-0.698939	0.0721967	-0.000535298	1.04996	0.171194	819.167
FOXP4	1.66486	4.41015	0.69198	0.0628286	-0.383998	-0.411817	820.167
TEF	0.886509	-8.80478	3.15508	2.02991	-0.763961	1.75355	820.667
KLF10	2.33762	4.3919	2.44034	1.20009	0.288174	-2.54972	820.833
JAZF1	-1.80758	-0.0316244	2.48718	2.9945	1.34128	-0.603857	821
DLX3	-0.511315	6.27452	2.2226	2.75942	-1.11959	-0.0503454	821.833
ZFP90	-0.099284	5.49195	-0.166303	-2.0519	1.2854	0.065248	822.167
DENND4A	1.95225	1.81894	-1.28084	-2.07427	1.31712	-0.147419	822.333
RB1	1.88382	5.41487	-0.284016	-0.119722	1.13291	-1.10311	822.833	Insulin Human ; Insulin Pork
NFAT5	1.70142	3.70271	1.35322	-1.60027	1.03927	-0.811971	823.5
RELB	-1.08556	4.59278	3.93834	3.42118	0.0628687	-1.20424	824
ZDHHC7	0.998441	0.660979	2.64675	2.93274	0.455	-1.39566	824.333
ZNF688	-1.38709	-0.772518	-0.113048	1.35283		0.737297	824.5
ZBTB41	1.408	0.917413	1.41671	0.506652	1.25338	-0.902491	824.667
LZTFL1	1.31382	-0.0262773	0.407351	-2.00644		-0.345761	825
HIVEP3	1.54787	6.47806	-0.884106	-1.51577	1.34106	-0.86042	825.333
DDIT3	1.68086	-0.763616	2.39676	2.76679	0.736696	-1.25091	825.5
ZFP36L1	-1.40275	9.90048	2.84139	3.7792	0.834159	-1.7839	825.5
NFE2L1	0.196716	-1.54842	3.64395	3.15128	0.67118	-0.834753	825.5	Lauryl Dimethylamine-N-Oxide
MSC	0.997639	0.544722	3.50098	3.34861	0.130432	-1.83672	825.667
LHX6	0.522486	4.1316	1.90064	3.10627	-0.305702	-0.851512	826
IRX2	-0.142174	2.05867	2.65563	3.77719	-0.755491	-0.49553	826.75
NR2E3	0.153057	0.347536	1.43989	2.09684	0.14165	0.19531	826.833
MORC4	0.78095	4.7229	2.44364	2.62404	-1.41625	-0.369082	827.167
UTF1	-0.0149172	4.57757	2.43143	3.14104	-1.11642	-0.37782	828
ZMAT1	1.69982	2.05867	-0.38288	-2.30841	0.266505	0.693918	828.25
CREB5	3.37794	20.112	-2.22501	-1.56958	1.33743	-0.861215	828.667
ZNF703	1.77871	7.48793	2.31551	2.99359	-1.52532	-0.886882	828.667
TBX19	2.44314	3.32645	0.0143122	1.11104	1.0189	-1.12405	829.667
RFX4	0.538656	-2.8125	2.0679	2.2443	0.777504	0.0657425	829.667
PPARG	2.02065	3.41981	2.65062	3.22301	-1.17323	-1.26776	830.333	Alpha-Linolenic Acid ; Icosapent ; Troglitazone ; Mesalazine ; Valproic Acid ; Indometacin ; Rosiglitazone ; Fenoprofen ; Nateglinide ; Sulfasalazine ; Repaglinide ; Telmisartan ; Balsalazide ; Fenofibrate ; Ibuprofen ; Glipizide ; Amiodarone ; Pioglitazone ; Mitiglinide ; Bezafibrate ; Flufenamic Acid ; Resveratrol ; Phthalic Acid ; Capric acid ; Doconexent ; Oleic Acid ; (S)-3-(4-(2-Carbazol-9-…
ISL2	0.709386	7.43305	2.63122	3.01858	-1.17599	-0.891547	830.833
ZDHHC21	2.00535	-0.184498	1.583	-1.51629	1.29658	-0.590364	832.833
HEYL	0.596462	1.06636	3.13912	3.02247	1.19265	-2.36973	832.833
CITED2	1.35652	9.60817	-1.23231	0.234852	1.08406	-0.674175	836.333
ZFAND2B	0.592812	-2.33561	0.326306	-1.15754	1.33973	1.1481	836.667
ZNF844	2.66411	4.07029	-0.831192	-2.56196	0.0401372	0.623915	837.667
ETV3L	0.800949	2.05867	1.46705	1.21311		-1.09598	838.75
IRF9	-1.23951	-0.86749	2.7844	2.89552	0.624705	0.19659	839.833
ZNF446	0.56606	-1.96204	0.89028	1.34391	0.60219	1.03755	840.833
NFATC2	0.975859	2.37785	2.11713	2.33339	-0.0497074	-0.614648	842.083
BACH2	1.48342	7.12532	-1.24208	0.141661	1.20387	-0.663504	842.333
CREB3L1	1.28294	10.7215	2.76728	3.50762	-1.13986	-1.60998	842.333
ZKSCAN3	1.63836	2.69124	-0.308135	-1.43911	0.316265	0.260417	842.5
STAT4	-0.93159	3.2839	2.07062	0.210027	1.20188	-0.0315995	843
ZNF213	0.693901	2.64309	1.40145	0.719081	0.0956364	-0.00395506	843.167
ZNF223	1.46005	-0.801603	1.42369	-0.0702734	0.054893	0.493829	843.5
ZBTB4	-1.24409	-2.27411	3.23442	2.5425	0.841188	0.532942	843.667
ZNF101	2.91293	3.26072	-0.192173	0.813518	-1.40649	0.91396	844.333
ZNF843	0.366236	1.47261	1.40652	0.807241	0.810772	0.0940348	844.333
MIER1	-1.25251	-0.551809	3.01661	2.34899	1.30898	-0.187242	844.667
ZFYVE21	1.62999	1.16372	0.347492	1.26082	-0.549077	0.457038	844.833
NR3C1	-2.06365	1.39884	3.67968	3.17491	1.32971	-0.741988	845.667	Flunisolide ; Diflorasone ; Alclometasone ; Medrysone ; Amcinonide ; Fluorometholone ; Megestrol acetate ; Beclomethasone dipropionate ; Progesterone ; Spironolactone ; Betamethasone ; Desoximetasone ; Fluticasone propionate ; Fluocinolone acetonide ; Ulobetasol ; Triamcinolone ; Prednisone ; Flumethasone ; Fludrocortisone ; Hydrocortisone ; Mometasone ; Hydrocortamate ; Mifepristone ; Clocortolo…
ARID4A	1.31045	2.79922	-0.549672	-1.74224	0.81354	0.368474	846
TAF13	0.825171	4.14728	3.5378	2.88812	-0.51086	-1.24342	846.5
MAX	1.75447	11.5497	-0.709313	0.949423	-1.07295	0.224978	847.333
LZTS1	2.28393	3.6763	1.91768	2.35209	0.109607	-1.28267	847.5
FOXD2	-0.0194731	3.92784	2.53259	3.61522	-0.401957	-0.735346	849.667
EGR4	1.74742	3.03672	2.59968	2.85564	-1.53408	-0.326375	849.833
WT1	-0.0615175	2.05867	2.50796	3.15575		-1.78498	849.917
ZNF217	1.76838	10.0232	2.08283	2.02842	-0.907288	-0.760544	850
ZNF492	1.52233	-0.983213	-0.993961	-1.77119		0.451533	850.833
ZDHHC12	0.556158	9.62689	2.91341	3.60129	-1.29558	-0.892846	851.667
LEF1	0.520725	1.44835	1.10389	3.02504	1.24854	-0.779168	851.833	Etacrynic acid
ZDHHC14	-0.785633	2.1916	0.565355	0.203966	1.339	0.461016	852.167
GFI1	0.282356	1.75229	1.96078	2.35088	-0.292259	0.228939	852.333
TCF15	0.304071	18.2359	2.25266	2.56249	-1.31478	-0.125204	852.833
ZBTB47	-0.858435	-0.715326	2.52529	0.428078		0.119568	853.167
ZFPM1	0.347099	7.40574	2.34588	2.27455	-0.776741	-0.213744	854.5
PAX2	0.14408	5.81968	2.21775	3.38095	0.0274241	-0.965211	854.667
IRF1	0.557459	0.756218	2.36242	2.414	0.797127	-0.546775	854.833
SOX4	1.89752	22.4562	-2.50401	-2.37893	1.31024	0.102247	855
MSX1	1.88644	8.49526	2.33902	3.48097	-1.23658	-1.26251	855.333
JUN	0.627242	8.08577	1.84635	2.07413	1.22321	-1.39141	859.167	Vinblastine ; Irbesartan ; Arsenic trioxide ; LGD-1550 ; Pseudoephedrine
ASCL2	0.159834	8.75161	2.77715	1.32432	-1.2143	0.175688	859.167
GPBP1L1	1.35017	-3.16149	0.619312	1.42886	1.32785	0.169973	860
CBL	2.81817	3.99076	-0.656666	0.53303	1.33718	-0.979167	860.167
FOXD3	0.00690908	4.54959	3.3051	3.13511	-0.0864477	-0.905041	861.167
NR1D1	-0.73085	-0.849646	1.55705	2.54228		0.144945	864.667	SR-9009 ; SR-9011
ETS2	-1.04413	6.39813	3.7537	2.4591	1.15728	-1.01577	865.167
TSHZ2	1.3937	4.33754	0.748202	2.89146	1.34118	-2.1485	865.5
IRF5	-0.235115	3.04202	3.15645	3.23137	-0.41771	-0.411389	865.5
SUPT6H	1.84221	2.8045	0.947581	-1.14723	1.26803	-0.540032	865.667
DMAP1	-0.331449	0.788632	2.7122	-0.704111	1.15205	0.32931	865.667
GRHL3	1.35541	3.12064	1.41861	2.31771	-0.517045	-0.150716	866.167
NOTCH3	2.26364	7.25389	2.3957	2.98974	-0.362551	-1.77516	866.667
IRF7	1.0929	1.63671	3.3467	3.30448	-0.486	-0.831229	867
REST	0.0342857	11.1733	1.75069	3.54587	0.605165	-1.18597	868
NKX2-3	1.10752	3.14803	1.67898	2.75446	-1.14205	0.186861	869.75
CRTC2	2.14979	-0.72859	0.463967	0.668635	1.33461	-0.260423	870
RORB	-0.625679	4.06167	0.59113	0.856467	1.28057	0.323842	870.833	Melatonin
ANKZF1	2.16726	8.72121	-2.02501	-2.34776	1.33542	0.0184858	871.333
ARX	0.933938	3.16866	1.93633	2.60767		-1.57278	872.667
ZNF214	0.587462	2.05867	2.61886	0.946332	0.801545	-0.347155	874.083
POU3F3	1.7769	4.09396	2.2207	2.36983	-0.228471	-0.777002	874.333
ZDHHC3	2.46061	5.02113	-0.0236339	0.834665	-0.615113	0.135165	875
IKZF2	0.609865	-1.13465	2.21735	1.52332	1.34103	-0.19096	876.167
ZNF500	0.564937	-0.470545	2.64135	2.26814	-0.582211	0.818825	876.167
SOX5	1.30786	3.24362	-0.566193	0.47685	1.05445	0.0145127	876.5
ZNF277	3.96874	9.15386	-0.683352	-1.39355	1.20763	-0.589603	879
ZSCAN1	0.669055	6.37316	0.0634091	2.6052	-0.499786	0.215083	879.5
IFT57	3.40671	12.8244	1.35067	-0.78761	-1.25528	0.29526	882.333
ZFAND3	1.9122	4.97413	0.609151	2.39085	1.3381	-1.4493	886.167
HOPX	-0.449948	4.56779	2.16369	2.6494	0.804511	-0.242629	886.833
ZMIZ2	1.57235	7.90739	-0.861745	-1.16978	1.04975	0.0393765	887.167
BCL6B	1.99205	2.92757	2.32647	2.36453	0.139684	-0.77038	888.333
ZCCHC2	2.4102	0.39481	2.55399	0.387295	-0.463777	0.218407	889
EMX1	0.430218	5.4705	2.59313	3.67835	-1.00208	-0.322853	890.333
ZFYVE19	-0.945943	1.66684	2.70175	2.70877	1.09737	0.045341	890.5
ZFAND6	1.21493	4.42444	1.56144	-0.968948	1.22608	-0.40683	892.5
CASZ1	3.35559	5.99216	0.48969	0.406045	1.29105	-1.0029	892.833
SNAPC2	2.55155	8.93754	2.67726	2.02169	-0.403525	-1.03565	894.333
STAT1	3.64355	3.87198	2.87247	2.58786	-1.06207	-0.648045	894.5
ZNF200	1.38737	2.45477	-0.993002	3.11638	-0.0719019	0.340461	894.667
RNF141	0.482365	-0.354643	2.70191	2.5363	1.29347	-0.43886	898
RBCK1	2.01156	2.31622	2.02515	1.12358	1.10083	-0.660781	898.5
NFIX	-1.37522	4.61698	2.867	3.09491	-0.439777	0.550658	898.667
ZNF224	2.1421	5.27304	-1.36552	-1.38611	0.609303	0.817294	898.833
DZIP3	1.24197	3.34892	0.455484	-2.02678	0.847133	1.55153	899.833
HLF	0.786324	0.933932	0.660539	-1.36348		0.656525	899.833
ZNF554	2.20591	4.02297	-0.681397	-0.268303	-0.155363	2.16099	900.667
NOTCH2	0.44805	7.90532	3.1089	3.42741	0.842838	-1.65308	902
FOXO4	2.24815	2.5552	2.93797	-0.458429	-1.25442	1.07903	908.167
ZNF775	1.66015	6.11586	1.45341	2.96455	-0.618149	-0.34398	909.833
PITX3	1.56563	15.0026	2.40753	3.36513	-0.0945125	-1.36781	910.167
ZNF597	1.81796	1.08505	1.18654	2.80614	-0.277695	0.263879	910.5
PBX1	0.67144	8.61464	-0.345621	-1.23259	1.34128	0.174237	911.833
RAX	-0.119903	2.37785	3.31914	3.55554		-1.36296	912.417
STAT6	1.64823	-1.74619	2.57122	3.39562	0.718296	-0.430599	913.833
FOXP1	0.898738	3.59661	1.01025	-0.329349	1.34134	-0.128731	914.333
HBP1	0.986019	-0.668441	0.861264	0.693393	1.33752	0.679033	914.833
MAFK	3.10587	7.01776	3.32641	2.16387	0.0626442	-1.39364	914.833
ZFP28	2.00146	3.6486	-0.987141	-0.716453	1.27585	0.270817	917.167
IKZF5	2.25277	-0.298597	0.319484	-1.46552	1.29255	1.20923	917.167
SCML4	1.42264	3.0425	-0.279144	0.305628	1.34124	0.00314022	917.667
GLI1	2.29891	6.92236	2.15316	3.23095	0.142104	-1.26805	918.167
JUND	0.815227	9.37291	1.38622	2.19087	-0.745209	0.629733	918.833
NFE2L2	-1.13347	0.169029	3.99344	3.3747	1.26175	-0.157405	919.833
ZNF436	-1.42696	0.736646	2.80398	3.49996	1.34134	-0.100133	921.167
TSC22D4	1.28075	-0.186128	3.06728	2.38441	-0.136854	0.208288	921.5
GRHL1	3.7161	8.44994	-0.616379	-0.792774	1.33916	-0.484351	922.167
ATF3	0.837388	4.49239	3.3384	2.83165	0.52117	-0.875577	924.833	Pseudoephedrine
MECOM	1.00722	3.64094	1.8551	2.13363	0.425682	-0.0105182	925.333
AKNA	1.39472	-0.348192	2.06064	3.1415	-0.49782	0.725913	925.833
PPARA	2.86143	7.81694	0.595745	1.57781	-0.531539	0.17159	926.167	Alpha-Linolenic Acid ; Icosapent ; Troglitazone ; Valproic Acid ; Indometacin ; Rosiglitazone ; Fenoprofen ; Clofibrate ; Fenofibrate ; Ibuprofen ; Pioglitazone ; Gemfibrozil ; Bezafibrate ; Prasterone ; N,N-Bis(3-(D-gluconamido)propyl)deoxycholamide ; Flufenamic Acid ; Resveratrol ; Phthalic Acid ; Lauric acid ; Stearic acid ; Doconexent ; Palmitic Acid ; Oleic Acid ; Caprylic acid ; Arachidonic…
BHLHE41	-0.643696	7.71372	2.98657	3.20827	1.25862	-0.81137	926.167
NPAS1	0.510103	13.4982	3.2177	3.58963	0.311609	-1.19789	929.333
ZNF425	1.86031	2.08332	1.90492	-0.123286	0.141694	0.796688	929.833
SPI1	0.816919	-0.683225	3.7224	3.70429	0.90965	-0.572675	931.167
NFIA	-0.228807	-0.672109	1.98194	3.02212	1.31147	0.720937	931.833
MYC	1.82259	3.56492	3.53633	3.32055	0.823967	-1.65719	932.167	Acetylsalicylic acid ; Nadroparin
YBX2	0.899673	3.57126	1.68278	3.46152	-0.368966	0.0496674	932.5
ZC3H12A	2.35687	-0.775264	2.51671	2.68375		-0.935526	933.167
TCF7L2	1.69899	-2.99536	2.17466	1.78996	1.28469	0.463225	934.667
KLF13	0.901118	-2.2269	2.75189	3.36795	1.06673	0.0073961	936.333
PPARD	3.60769	1.90553	3.20466	2.86415	1.16009	-1.44906	936.333	Alpha-Linolenic Acid ; Icosapent ; Troglitazone ; Valproic Acid ; Treprostinil ; Rosiglitazone ; Sulindac ; Fenofibrate ; Pioglitazone ; Bezafibrate ; Phthalic Acid ; Heptyl-Beta-D-Glucopyranoside ; Oleic Acid ; cis-Vaccenic acid ; Elafibranor ; KD3010 ; Cardarine ; (2S)-2-{3-[({[2-fluoro-4-(trifluoromethyl)phenyl]carbonyl}amino)methyl]-4-methoxybenzyl}butanoic acid ; 2-({[3-(3,4-dihydroisoquinol…
PBX4	1.24405	8.34545	2.34877	1.22342	0.0731633	-0.17102	936.667
TAF12	2.34257	21.6836	2.19661	2.32886	0.937186	-1.24653	937
THRA	-1.70128	1.79416	2.82717	2.78694	1.3411	0.460394	937.833	Liothyronine ; Levothyroxine ; Dextrothyroxine ; Amiodarone ; Liotrix ; KB-141 ; Eprotirome ; NRP409
ESR1	0.258469	2.05867	1.11987	2.78111		-0.00251521	937.917	Diethylstilbestrol ; Chlorotrianisene ; Conjugated estrogens ; Etonogestrel ; Desogestrel ; Levonorgestrel ; Progesterone ; Lindane ; Raloxifene ; Toremifene ; Medroxyprogesterone acetate ; Testosterone ; Mitotane ; Estrone ; Tamoxifen ; Hexachlorophene ; Estradiol ; Ethynodiol diacetate ; Dobutamine ; Clomifene ; Dienestrol ; Fulvestrant ; Norgestimate ; Ethinylestradiol ; Melatonin ; Trilostane…
ZNF287	0.866552	4.81903	0.778918	-0.779571	1.32088	0.364765	938.167
MAFB	-1.57031	8.94639	4.18535	3.26897	1.21345	-0.55219	939.167
ZNF684	-1.03667	4.87643	2.32508	1.27867	1.32171	0.556024	939.5
ZNF862	0.695494	0.579726	2.38506	2.89251	0.36607	0.364121	939.667
CHD5	0.156855	6.70528	2.45514	2.44793		-0.737735	940.667
JUNB	1.25285	15.8671	2.8724	3.07054	-0.404247	-0.731393	941.5
MEF2D	2.62389	-0.493585	3.29512	2.53615	0.0985391	-0.156983	942.667
ZNF800	1.86226	1.18396	1.72207	0.73369	1.25005	0.113896	944.667
ZNF394	1.19227	4.73129	0.843587	-0.0300066	1.07912	0.452169	945.333
NR1H3	-1.413	3.21189	3.30789	3.32256	0.785566	0.365466	947.167	N-(2,2,2-TRIFLUOROETHYL)-N-{4-[2,2,2-TRIFLUORO-1-HYDROXY-1-(TRIFLUOROMETHYL)ETHYL]PHENYL}BENZENESULFONAMIDE ; N-(TERT-BUTYL)-3,5-DIMETHYL-N'-[(5-METHYL-2,3-DIHYDRO-1,4-BENZODIOXIN-6-YL)CARBONYL]BENZOHYDRAZIDE ; 1-BENZYL-3-(4-METHOXYPHENYLAMINO)-4-PHENYLPYRROLE-2,5-DIONE ; (2E,4E)-11-METHOXY-3,7,11-TRIMETHYLDODECA-2,4-DIENOIC ACID ; Diacerein ; Rhein
CC2D1A	0.876276	8.40176	1.6803	1.13709	0.392801	0.279028	950.167
MAFA	2.53796	4.4261	2.18158	3.02373		-1.93173	951.167
FLYWCH1	1.02904	2.79517	2.80691	1.46749	1.23656	-0.38776	951.167
POU4F1	2.54126	10.4172	2.62398	3.22142	-1.32681	-0.258677	952.5
ZDHHC19	1.58319	16.7688	2.17325	3.21762	-0.492468	-0.409985	957.5
ZNF575	0.568305	-0.3824	2.7276	3.64259	0.22007	0.466914	961.5
ETV7	1.11144	11.5795	2.30324	1.07435	0.0309889	0.235488	964.333
MAPK8IP1	1.82552	7.69588	2.62719	2.88361	0.40101	-0.791987	965	2,6-Dihydroanthra/1,9-Cd/Pyrazol-6-One ; 6-CHLORO-9-HYDROXY-1,3-DIMETHYL-1,9-DIHYDRO-4H-PYRAZOLO[3,4-B]QUINOLIN-4-ONE ; N-(4-AMINO-5-CYANO-6-ETHOXYPYRIDIN-2-YL)-2-(4-BROMO-2,5-DIMETHOXYPHENYL)ACETAMIDE ; 5-CYANO-N-(2,5-DIMETHOXYBENZYL)-6-ETHOXYPYRIDINE-2-CARBOXAMIDE ; Anthralin
RXRG	-0.611108	7.57594	2.0281	2.55632	1.24241	0.350085	966.667	Adapalene ; Bexarotene ; Rosiglitazone ; Acitretin ; Alitretinoin ; Tretinoin ; Etretinate ; Bezafibrate ; Phthalic Acid ; Doconexent
ZNF438	1.88263	1.77223	0.894032	0.992234	1.33373	0.343358	967.333
ZMYND12	1.57382	-0.513361	3.26578	2.4569	1.07425	-0.0366132	968
ZSCAN18	1.38794	5.19644	2.37775	2.0095	0.0432612	0.304097	973.5
ZNF596	2.13612	4.5593	-0.532692	-0.851243	1.3331	0.911846	974.333
ZFP36	3.24317	6.53364	2.89371	3.10903	1.11745	-1.63106	975.167
PURA	1.05937	0.516573	3.19532	2.33879	1.01174	0.196613	975.833
HEY1	-0.720812	11.9081	3.06035	2.76909	0.981695	0.105147	977.5
SCYL1	1.88101	0.618129	2.97785	3.01316		-0.883731	978.333	Grn163l
ZBTB16	0.914912	10.9539	2.17549	2.55963	1.25605	-0.571851	978.667
BCL3	-0.116505	1.14548	3.27354	3.74856		-0.3147	979.167
ZNF778	2.81322	6.40978	1.05648	-0.717701	1.04886	0.299828	980.833
TCF7L1	1.46978	9.42758	1.93298	3.73624	0.184393	-0.517193	981
ZSCAN21	2.27472	4.5741	0.66779	-2.20512		0.364874	981.333
MITF	3.12462	9.34784	3.52258	3.49308	0.163186	-1.39269	982.167
HHEX	-0.94525	6.62425	2.59702	3.34716	0.781926	0.47299	983.333
NR3C2	2.25531	2.83288	1.33322	2.1038	0.14089	1.3391	984.833	Nimodipine ; Progesterone ; Spironolactone ; Fluticasone propionate ; Testosterone ; Fludrocortisone ; Eplerenone ; Felodipine ; Desoxycorticosterone pivalate ; Drospirenone ; Stanolone ; Metribolone ; Aldosterone ; Corticosterone ; Desoxycorticosterone acetate ; Fluticasone furoate ; Fluticasone ; Testosterone cypionate ; Testosterone enanthate ; Testosterone undecanoate ; Stanolone acetate
ZNHIT1	0.15587	9.9599	1.96476	4.14412	0.957827	-0.18549	985.333
HMG20B	3.70008	14.0066	2.00983	2.92457	-1.27849	0.409609	985.333
IKZF1	-0.0574835	5.47101	2.06387	2.60415	1.11995	0.565864	985.833
NOTCH1	2.56466	3.16504	2.81917	4.11849	-0.2931	-0.411488	989
LMO4	-0.396839	14.3448	1.40294	3.25209		-0.119752	990.333
CREBL2	0.470916	3.27379	3.06041	2.309	1.33729	-0.0675397	991.333
SOX6	-1.27842	3.24258	3.11966	2.66005	1.34124	0.772573	991.333
SREBF1	2.47685	1.21129	1.40679	3.08628	0.999472	0.209205	995.5	Doconexent ; Omega-3-acid ethyl esters ; Omega-3 fatty acids ; Fish oil
ETS1	2.70717	4.17649	1.98388	3.15309	0.861545	-0.462696	998.833
TBX21	1.125	2.37785	2.19907	3.33389	0.106579	0.712124	1001.58
CREB3L2	2.23996	8.30202	2.99602	2.99804	0.179588	-0.574116	1002.67
RCAN1	1.61196	6.20558	3.90074	2.98716	0.550074	-0.655768	1003.17	Dipyridamole
ZNF385A	2.5786	18.2371	3.72585	3.71064	-0.62675	-0.692803	1005.17
CREB3	2.11243	13.3698	1.62084	1.96553	0.00211946	0.592915	1007.83
STAT2	2.5972	4.13611	3.15343	2.41621	1.29389	-0.761792	1008.83
ZFYVE27	1.77747	4.03557	1.90376	1.69083	1.33557	0.0641637	1011.33
NFKB2	3.71939	10.4718	3.12141	3.1195	0.713649	-1.02229	1012.67	Glucosamine ; HE3286 ; P54 ; NOX-700 ; SGN-30 ; Custirsen ; Andrographolide ; NF-kappaB Decoy ; Glycyrrhizic acid ; Fish oil ; SC-236
RFX2	3.30952	7.16985	2.819	3.84934	-1.36779	0.264545	1014.33
IRF3	2.40728	11.5594	3.52442	3.34598	0.283279	-0.795141	1023
FLI1	-0.0202687	2.37785	3.23921	4.04602	1.05964	0.451134	1024.42
KLF5	2.10744	4.41713	4.00042	2.33367	0.656056	-0.172921	1028.17
VDR	2.49237	8.52622	3.49686	3.18954		-1.81582	1029.33	Calcitriol ; Calcifediol ; Ergocalciferol ; Cholecalciferol ; Paricalcitol ; Dihydrotachysterol ; Alfacalcidol ; Calcipotriol ; 1-alpha, 25-dihydroxyl-20-epi-22-oxa-24, 26 ,27-trihomovitamin D3 ; Seocalcitol ; Cholesterol ; Inecalcitol ; Becocalcidiol ; CTA018 ; Eldecalcitol ; Elocalcitol ; Doxercalciferol ; (1R,3R)-5-[(2E)-3-{(1S,3R)-2,2,3-trimethyl-3-[6,6,6-trifluoro-5-hydroxy-5-(trifluoromethy…
BCL6	3.09235	6.48202	3.1846	2.86309	1.33797	-1.02707	1035
KLF4	0.912569	7.02752	3.19492	3.45801	0.859659	-0.18893	1045.17
RORA	1.74872	1.29006	3.21806	2.05833	1.34107	0.335405	1047.67	Cholesterol sulfate ; Cholesterol
ZBTB48	2.20459	5.88651	2.14111	-0.564633	1.30919	0.742244	1049.33
ZNF483	2.09581	3.1762	2.77243	3.15595	1.3249	-0.387572	1049.67
ZBTB46	1.68684	1.06282	3.65184	3.53562	1.22791	-0.148639	1050.67
PEG3	1.34072	7.48255	2.69606	2.8846	1.22878	-0.17331	1052.83
HES1	2.64107	23.0182	2.59413	3.23229	1.19363	-0.656491	1060.67
ZMYM6	1.81341	-0.542443	2.99941	3.04132	1.32134	0.609743	1060.83
ZHX2	2.19496	1.34475	2.22198	3.10526	1.34132	0.232636	1062.33
HEY2	2.26331	6.02896	1.34594	2.13014	1.16559	1.02456	1065.17
CAMTA1	1.93225	11.4293	1.93568	2.99554	0.841101	0.277596	1065.67
ZNF540	2.98829	5.20632	1.2766	1.21903	1.33698	0.946057	1068.83
CSRNP1	2.18115	4.73812	3.37674	3.26416	-0.314591	0.645629	1073.17
TOX2	2.81334	15.832	1.98885	2.15377	1.33979	-0.0442014	1074.17
FOXO1	1.80575	11.4187	3.54397	3.31946	0.99995	-0.446201	1074.33
MEF2C	1.72687	6.45347	2.10933	3.7241	0.89135	0.349553	1086
SOX13	2.56977	5.56388	1.41904	3.11036	0.997994	0.927003	1090.17
ZNF641	1.21007	6.16037	3.4302	3.30453	1.3413	-0.281917	1090.33
CEBPA	1.70737	12.5143	3.02093	3.34214	-0.0418458	0.538455	1090.5
TFEB	2.1404	5.06328	2.63558	2.16239	1.24212	0.586965	1091.67
ZFYVE1	3.41763	4.31792	3.00739	2.68114	1.25893	0.0553984	1093.17
AHR	3.84471	4.42151	3.55903	3.81966	1.09883	-0.442869	1093.33	Omeprazole ; Mexiletine ; Nimodipine ; Flutamide ; Atorvastatin ; Leflunomide ; Ginseng ; Indirubin-3'-Monoxime ; Resveratrol ; Quercetin ; beta-Naphthoflavone ; Emodin ; BENZOTHIAZOLE ; Diosmin ; Indigotindisulfonic Acid ; Kynurenic Acid ; Epigallocatechin gallate ; Cantharidin ; Indirubin
KLF2	1.58406	3.14803	3.43111	3.6916	0.721306	0.472534	1093.75
ZCCHC24	3.44881	11.5485	3.63429	4.13954	0.848501	-0.565054	1096
KLF9	2.14522	2.70097	3.63889	3.38032	1.23642	0.0673296	1100.33
ZCCHC12	2.36183	4.91744	4.00906	3.69343	1.34133	-0.306097	1134.58
STAT3	3.60022	13.9657	3.69831	4.1749	1.34077	-0.582698	1141.17	ENMD-1198
ARNTL	3.44114	5.23742	3.73724	3.85535	1.19442	0.0476731	1150.33
PHF1	2.709	2.03909	3.47664	3.52423	1.26795	1.08581	1154.5
ZCCHC17	1.60181	16.7725	3.55482	3.37859	1.34131	0.393431	1184
