# Supplementary material for: Single-Cell Sequencing Identifies Master Regulators Affected by Panobinostat in Neuroblastoma Cells
Source: Genes (Basel). 2022 Nov 29;13(12):2240. doi: 10.3390/genes13122240 (PMC9778475; doi:10.3390/genes13122240)
Supplement: Supplementary file 1 [file genes-13-02240-s001.zip › SuppFileS5_primers.xlsx]

## Sheet: Foglio1
Sh1_HCFC1_S	tcccGGACGAACTGCACGTGTACAAAAATTTCAAGAGATTTTTGTACACGTGCAGTTCGTCCttttttc	Hairpin loop	AAATTTCAAGAGATTT
Sh1_HCFC1_AS	tcgagaaaaaaGGACGAACTGCACGTGTACAAAAATCTCTTGAAATTTTTGTACACGTGCAGTTCGTCC	Sense 5' and 3' tails	tccc and ttttttc
Sh2_HCFC1_S	tcccGGCAACCACCATCGGAAATAAAAATTTCAAGAGATTTTTATTTCCGATGGTGGTTGCCttttttc	Antisense 5' tail	tcgagaaaaaa
Sh2_HCFC1_AS	tcgagaaaaaaGGCAACCACCATCGGAAATAAAAATCTCTTGAAATTTTTATTTCCGATGGTGGTTGCC
Sh1_MAZ_S	tcccGGAGTAGAGTCCCTTGGTACAAAATTTCAAGAGATTTTGTACCAAGGGACTCTACTCCttttttc
Sh1_MAZ_AS	tcgagaaaaaaGGAGTAGAGTCCCTTGGTACAAAATCTCTTGAAATTTTGTACCAAGGGACTCTACTCC
Sh2_MAZ_S	tcccGCCCTGAACATCGTCCTACTTAAATTTCAAGAGATTTAAGTAGGACGATGTTCAGGGCttttttc
Sh2_MAZ_AS	tcgagaaaaaaGCCCTGAACATCGTCCTACTTAAATCTCTTGAAATTTAAGTAGGACGATGTTCAGGGC
Sh1_BAZ1a_S	tcccACCCATCGTTCGCGCTTACATAAATTTCAAGAGATTTATGTAAGCGCGAACGATGGGTttttttc
Sh1_BAZ1a_AS	tcgagaaaaaaACCCATCGTTCGCGCTTACATAAATCTCTTGAAATTTATGTAAGCGCGAACGATGGGT
Sh2_BAZ1a_S	tcccAGTGGACGGTATGAGCTGTTAAAATTTCAAGAGATTTTAACAGCTCATACCGTCCACTttttttc
Sh2_BAZ1a_AS	tcgagaaaaaaAGTGGACGGTATGAGCTGTTAAAATCTCTTGAAATTTTAACAGCTCATACCGTCCACT
Sh1_ZNF146_S	tcccAGTGGCAAATCCAACCTTACTAAATTTCAAGAGATTTAGTAAGGTTGGATTTGCCACTttttttc
Sh1_ZNF146_AS	tcgagaaaaaaAGTGGCAAATCCAACCTTACTAAATCTCTTGAAATTTAGTAAGGTTGGATTTGCCACT
Sh2_ZNF146_S	tcccGCTCAGGAAATACGCACTAGGAAATTTCAAGAGATTTCCTAGTGCGTATTTCCTGAGCttttttc
Sh2_ZNF146_AS	tcgagaaaaaaGCTCAGGAAATACGCACTAGGAAATCTCTTGAAATTTCCTAGTGCGTATTTCCTGAGC
HCFC1_qPCR-FW	CCTGGCTCCATCCAACACAT
HCFC1_qPCR-RV	CAGGTCTGGCTTCACACCC
MAZ_qPCR-FW	GACACGAGGAGAAAGTGCCA
MAZ_qPCR-RV	CCGTGGTGAAGCCTTTGTTG
BAZ1a_qPCR-FW	GGCTGCGAAAAAGTCACGAA
BAZ1a_qPCR-RV	AGTGCAGGCCACACTTTCAT
ZNF146_qPCR-FW	CTTCTGGGAGTGCTTCCTCG
ZNF146_qPCR-RV	ATGTCTTCCTCCTACTTTCGC
